# Supplementary material for: Digitalization and organizational capabilities: a mechanism-based integrative review
Source: Front Psychol. 2026 Apr 30;17:1745412. doi: 10.3389/fpsyg.2026.1745412 (PMC13171761; doi:10.3389/fpsyg.2026.1745412)
Supplement: Supplementary file 1 [file Table_1.xlsx]

## Sheet: TableA
Table A Overview of the Literature Included in the Review
Authors	Publication Year	Article Title	Source Title	DOI	Independent Variable (IV)	Dependent Variable (DV)	Mediating Variable	Moderating Variable	Dimensions of the Digitalization Construct	Dimensions of the Organizational Capability Construct	Logical Path	Theoretical Mechanism
Jackson, NC	2019	Managing for competency with innovation it change in higher education: Examining the pitfalls and pivots of digital transformation	BUSINESS HORIZONS	10.1016/j.bushor.2019.08.002	Conceptual Framework	Conceptual Framework	Conceptual Framework	Conceptual Framework	Cloud, Big Data, Predictive Analytics, Platform Tech; Accessibility, Flexibility, Substitutability, Transparency; LMS, Industry Collaboration	Core Capabilities (Acquisitive Capacity: External Knowledge; Ambidexterity: Exploitation, Exploration; Learning Behaviors: Course Optimization, Digital Skills; Structures: Structural, Contextual, Temporal) .	Technological input → Capability reconfiguration → Performance output, mediated by absorptive capacity trap resolved through industry collabor	Ambidexterity Theory: Balance stability vs. transformation Absorptive Capacity Theory: Digitalization enhances knowledge conversion Institutional Theory: Digitalization drives legitimacy shift
Siachou, E; Vrontis, D; Trichina, E	2021	Can traditional organizations be digitally transformed by themselves? The moderating role of absorptive capacity and strategic interdependence	JOURNAL OF BUSINESS RESEARCH	10.1016/j.jbusres.2020.11.011	Alliance Knowledge Acquisition	Digital Transformation	N	Absorptive Capacity; Strategic Interdependence	Digital Transformation: technology embedding (mobile communication, broadband); new business model development; cross-functional integration; challenge of lacking digital transformation knowledge.	Organizational Capabilities (Absorptive Capacity: Knowledge Acquisition, Transformation, Application; Strategic Interdependence: Task, Goal, Reward) .	Alliance knowledge acquisition drives digital transformation, moderated by absorptive capacity (high vs. low) and strategic interdependence (symmetric vs. asymmetric), leading respectively to long-term transformation, business redesign, or short-term digital optimization.	Service-Dominant Logic: Resource integration and partner knowledge reliance Knowledge-Based View: Absorbing and transforming external knowledge Dynamic Capabilities Theory: Absorptive capacity and strategic interdependence
Matarazzo, M; Penco, L; Profumo, G; Quaglia, R	2021	Digital transformation and customer value creation in Made in Italy SMEs: A dynamic capabilities perspective	JOURNAL OF BUSINESS RESEARCH	10.1016/j.jbusres.2020.10.033	Digital transformation	Creation of Customer Value	N	firm size	Digital Marketing Channels (social media, apps, e-commerce platforms, digital marketplaces); Big Data Analytics; Augmented Reality (AR); Chatbots & Smart Walls; QR Codes; Consumer Journey Stages (pre-purchase, purchase, post-purchase).	Dynamic Capabilities (Sensing: Trend, Consumer; Learning: Knowledge, HR; Integrating: Cross-department, New Functions; Coordinating: Resources, Processes) .	Digital tools enhance sensing; technological learning boosts learning; organizational change drives integration, mediated by entrepreneurial/family leadership and human resource investment.	Dynamic Capabilities Theory: Sensing, learning, integrating, coordinating for digital adaptation Resource-Based View: Digital and human resources as competitive advantage Consumer Experience Theory: Digital tools create value via information, entertainment, sociality
Kastelli, I; Dimas, P; Stamopoulos, D; Tsakanikas, A	2024	Linking Digital Capacity to Innovation Performance: the Mediating Role of Absorptive Capacity	JOURNAL OF THE KNOWLEDGE ECONOMY	10.1007/s13132-022-01092-w	Digital Capacity	Innovation Performance	Absorptive Capacity	N/A	Digital Capacity; Production Technologies (production planning, quality control, digital communication, predictive maintenance); Management Technologies (big data & analytics, cloud computing, e-commerce, cybersecurity).	Absorptive Capacity (Internal: Skills, Training, Incentives; External: Collaboration, R&D, Education)	Digital capabilities directly enhance innovation performance and indirectly enhance it through absorptive capacity, with the mediated effect stronger than the direct effect.	Knowledge-Based Theory: Existing knowledge base and effort intensity shape absorptive capacity Dynamic Capabilities Theory: Absorptive capacity integrates digital technologies into innovation Complementarity Theory: Digital technologies and absorptive capacity jointly drive innovation Open Innovation Theory: Internal–external knowledge flows enhanced by digital technologies
Bansal, A; Panchal, T; Jabeen, F; Mangla, SK; Singh, G	2023	A study of human resource digital transformation (HRDT): A phenomenon of innovation capability led by digital and individual factors	JOURNAL OF BUSINESS RESEARCH	10.1016/j.jbusres.2022.113611	Digital Infrastructure；Digital Architecture；Individual Capability and Creativity	HR Digital Transformation (HRDT)	Innovation Capability	Management Support；Communication；Participative Culture	Digital Infrastructure (IT and technology systems, digitalization emphasis, agile software development, technology adoption support); Digital Architecture (people’s adaptation to technology, data-driven decision making); Individual Capability and Creativity (knowledge workers, competency mapping and development assessment).	Innovation Capability (Individual: P-O Fit, Knowledge Integration, Self-Learning; Group: Team Management, Collaboration, Networks; Organization: Virtual Collaboration, Work Design, Competitive Edge) .	Digital infrastructure, digital architecture, and individual capability/creativity enhance organizational innovation capacity, which in turn drives human resource digital transformation in areas such as recruitment, onboarding, training, performance management, employee engagement, and rewards.	Dynamic Capability Theory: Integrating, building, reconfiguring to adapt in digital change Innovation Capability: Bridge between digitalization and HRDT, driven by tech and creativity
Li, L; Su, F; Zhang, W; Mao, JY	2018	Digital transformation by SME entrepreneurs: A capability perspective	INFORMATION SYSTEMS JOURNAL	10.1111/isj.12153	1.Managerial cognition 2.Managerial social capital 3.Platform services	1.Digital transformation success 2.Strategic change	1.CBEC team building 2.Organizational CBEC capabilities	N/A	Platform Utilization Capability (data analytics tools, instant messaging apps, adaptability to platform rules); Business Development Capability (value-added services, multi-channel expansion, customer relationship management); Digital Culture and Managerial Cognition (entrepreneur training, e-commerce knowledge renewal, leadership role reflection).	Dynamic Management Capability (Cognitive Updating, Social Capital, Human Capital) and CBEC Capability (Platform Utilization, Business Development, Team Building) .	Digital platform services enhance entrepreneurs’ dynamic managerial capabilities, which strengthen organizational capabilities and drive strategic transformation, mediated by entrepreneurial learning, social network reinforcement, and team capability transfer.	Dynamic Managerial Capabilities Theory: Cognition, social and human capital drive transformation Resource Orchestration Theory: Platforms help SMEs integrate resources and fill gaps Ecosystem Perspective: Digital platforms shape SME capability development through rules and services
Wu, WQ; Wang, SQ; Jiang, X; Zhou, J	2023	Regional digital infrastructure, enterprise digital transformation and entrepreneurial orientation: Empirical evidence based on the broadband china strategy	INFORMATION PROCESSING & MANAGEMENT	10.1016/j.ipm.2023.103419	Regional Digital Infrastructure（RDI）	Entrepreneurial Orientation (EO)	Enterprise Digital Transformation (EDT)	Ownership, Life Cycle Stage	Strategic Level (digital mindset, transformation strategy); Resource Level (digital technology, digital talent); Capability Level (integration of digital technologies, management models, operational models, marketing channels); Output Level (customer satisfaction, digital products, digital services).	Entrepreneurial Orientation (Pro-activeness, Innovation, Risk-taking) – capturing opportunities, developing new markets, and leveraging knowledge under uncertainty.	Regional digital infrastructure directly enhances entrepreneurial orientation by improving knowledge acquisition, breadth, and application, and indirectly does so through enterprise digital transformation, which optimizes strategic, operational, and information resources.	Resource-Based View: RDI and EDT as VRIN resources enabling sustainable advantage
Li, HL; Yang, ZY; Jin, CH; Wang, JX	2023	How an industrial internet platform empowers the digital transformation of SMEs: theoretical mechanism and business model	JOURNAL OF KNOWLEDGE MANAGEMENT	10.1108/JKM-09-2022-0757	Industrial Internet Platform Empowerment	Digital Transformation of SMEs	Knowledge Management (integration, sharing, knowledge-driven supply chain)	N/A	Digital Transformation	Knowledge Integration、Knowledge Sharing、Knowledge-driven Supply Chain	Industrial Internet platform → Knowledge empowerment (integration/sharing/supply chain) → Digital Transformation of small and medium-sized enterprises	Knowledge Empowerment (via industrial internet platforms)
Mele, G; Capaldo, G; Secundo, G; Corvello, V	2024	Revisiting the idea of knowledge-based dynamic capabilities for digital transformation	JOURNAL OF KNOWLEDGE MANAGEMENT	10.1108/JKM-02-2023-0121	N/A	N/A	N/A	N/A	Technological Capability (IoT, Big Data, AI, Cloud Computing); Digital Dynamic Capability (digital scouting, sensing, rapid prototyping, strategic agility); Digital Maturity (technology adoption, organizational change, cultural adaptation).	Organizational Capabilities (Knowledge Management: Acquisition, Generation, Integration; Dynamic Capabilities: Sensing, Seizing, Transforming; Organizational Change: Agile Structure, Risk-Oriented Culture, External Partnerships; Leadership & Strategy: Strategic Leaders, Entrepreneurial Orientation).	Digital technologies enhance knowledge management, dynamic capabilities, and organizational change capacity, mediated by knowledge management and dynamic capabilities, and moderated by industry context and firm size.	Dynamic Capability Theory: Sensing, seizing, transforming for digital adaptation Knowledge-Based View: Knowledge acquisition, generation, integration enhance competitiveness Resource-Based View: Digital technologies as strategic resources for competitive advantage Socio-Technical Systems Theory: Interaction of technology and organization drives transformation
Yang, GQ; Nie, YM; Li, HG; Wang, HS	2023	Digital transformation and low-carbon technology innovation in manufacturing firms: The mediating role of dynamic capabilities	INTERNATIONAL JOURNAL OF PRODUCTION ECONOMICS	10.1016/j.ijpe.2023.108969	Digital Transformation (DT)	Low-Carbon Technology Innovation (LCTI)	Absorptive Capacity, Innovative Capacity, Adaptive Capacity	N/A	Data Analysis Stage (data collection, aggregation, quality assessment); Data Operation Stage (process digitalization, standardized flow, interoperability); Data Empowerment Stage (ecosystem data, strategic collaboration, intelligent clusters).	Organizational Capabilities (Absorptive Capacity: identify, absorb, integrate external knowledge; Innovation Capacity: align strategic direction with innovative actions; Adaptive Capacity: adjust strategy and resources to environmental changes).	Data analytics strengthen absorptive capacity, data-driven operations enhance innovation, and data-enabled ecosystems improve adaptation for low-carbon innovation, with absorptive, innovation, and adaptation capabilities acting as mediators.	Dynamic Capabilities Theory: Reconfiguring resources to build absorptive, innovative, adaptive capacity for low-carbon innovation Resource-Based View Extension: Dynamic capabilities link digital resources to green innovation performance
Dabic, M; Posinkovic, TO; Vlacic, B; Gonçalves, R	2023	A configurational approach to new product development performance: The role of open innovation, digital transformation and absorptive capacity	TECHNOLOGICAL FORECASTING AND SOCIAL CHANGE	10.1016/j.techfore.2023.122720	Inbound Open Innovation; Outbound Open Innovation	New Product Development Performance	Absorptive Capacity; Digital Transformation	N/A	Digital Technology Application (big data, AI, IoT, value chain integration); Digital Maturity (3D printing, cloud computing, cybersecurity, adoption intensity).	Organizational Capabilities (Absorptive Capacity: acquire, assimilate, transform, utilize external knowledge; Innovation Capability: new product development performance including market impact, innovativeness, and speed).	Digitalization enhances absorptive capacity and innovation, with absorptive capacity mediating the effect on new product development performance, and open innovation moderating the relationship (inbound → knowledge absorption, outbound → commercialization).	Dynamic Capabilities Theory: Absorptive capacity transforms external knowledge into innovation performance Resource-Based View Extension: Digital resources and open innovation jointly enable sustainable advantage
Jafari-Sadeghi, V; Garcia-Perez, A; Candelo, E; Couturier, J	2021	Exploring the impact of digital transformation on technology entrepreneurship and technological market expansion: The role of technology readiness, exploration and exploitation	JOURNAL OF BUSINESS RESEARCH	10.1016/j.jbusres.2020.11.020	ICT investment； Internet access； Adult education； R&D expenditure； Researchers in R&D； Technicians in R&D； Patent applications； Trademark applications； Scientific journal articles	TEA-TECH (Technology Entrepreneurship)； TEA-MX (Technological Market Expansion)	N/A	N/A	Technology Readiness (ICT investment, internet access, adult education); Technology Exploration (R&D expenditure, researchers in R&D, technicians in R&D); Technology Exploitation (patent applications, trademark applications, journal articles).	Technology-Oriented Capabilities (Technology Entrepreneurship: early-stage tech venture activity, TEA-TECH; Technological Market Expansion: market expansion activities of tech ventures, TEA-MX).	Technological readiness, exploration, and utilization drive tech entrepreneurship and market expansion, mediated by dynamic capabilities (innovation, adaptation) and supported by unique digital resources (RBV).	Dynamic Capabilities Theory: Digital exploration and exploitation enable adaptation and growth Resource-Based View: Digital resources as core for value creation Technology Acceptance Model: Technology readiness shapes adoption and entrepreneurial behavior
Magistretti, S; Pham, CTA; Dell'Era, C	2021	Enlightening the dynamic capabilities of design thinking in fostering digital transformation	INDUSTRIAL MARKETING MANAGEMENT	10.1016/j.indmarman.2021.06.014	Design Thinking Dynamic Capabilities	Digital Transformation	N/A	N/A	Core Elements (digital technologies: AI, big data, IoT, blockchain; digital transformation: market, process, business model changes; technological challenges: uncertainty, ambiguity); Key Characteristics (representation: explosive data growth; connectivity: breaking availability constraints; aggregation: solving previously unsolvable problems).	Dynamic Capabilities (Sensing: identify digital opportunities; Seizing: convert opportunities into solutions; Reconfiguring: adjust resources) and Design-Thinking Dynamic Capabilities (Extending, Debating, Cropping, Interpreting, Recombining).	Digital technologies create complexity requiring dynamic capabilities; design-thinking capabilities transform these challenges into user value, mediated by knowledge extension, critical debate, and user-centered selection.	Dynamic Capabilities Theory: Design thinking as microfoundation for resource reconfiguration Design Thinking Theory: Empathy and prototyping reduce technology-related bias Innovation Framework Integration: Combining agile and design thinking balances tech and human value
Song, AK	2019	The Digital Entrepreneurial Ecosystem-a critique and reconfiguration	SMALL BUSINESS ECONOMICS	10.1007/s11187-019-00232-y	Digital Infrastructure Governance, Platform Openness, User Base Size	Platform Efficiency, Market Competition, User Participation, Entrepreneurial Innovation	N/A	N/A	Digital User Citizenship (digital trust, digital literacy, privacy protection); Digital Technology Entrepreneurship (experimentation, entrepreneurial innovation, value creation); Digital Multi-sided Platform (demand-driven, digital support, global connectivity); Digital Infrastructure Governance (privacy, data security, market competition).	Platform Organizational Capabilities (Technical Openness, Governance); Agent Organizational Capabilities (Absorptive Capacity, Innovation); User Organizational Capabilities (Participation, Adaptation).	Digital technologies reduce transaction costs and data-driven insights enhance absorptive capacity, mediated by knowledge spillovers and network effects.	Ecosystem Theory: Interaction of biological (users, agents) and non-biological (platforms, infrastructure) components Network Effects Theory: Direct and indirect effects explain platform expansion logic Institutional Theory: Digital governance rules (e.g., GDPR) balance security and openness Resource Orchestration Theory: Platforms control and coordinate key resources to capture value
Crupi, A; Del Sarto, N; Di Minin, A; Gregori, GL; Lepore, D; Marinelli, L; Spigarelli, F	2020	The digital transformation of SMEs - a new knowledge broker called the digital innovation hub	JOURNAL OF KNOWLEDGE MANAGEMENT	10.1108/JKM-11-2019-0623	Digital Innovation Hubs (DIHs) as Knowledge Brokers	Digital Transformation (DX) of SMEs	Digital Imprinting Process	N/A	Digital Technology Application (big data, AI, IoT; new business processes & customer experience); Digital Innovation Hub (knowledge broker, infrastructure, SME digital transformation); Digital Ecosystem (universities, research institutes, large firms; open knowledge-sharing network).	Knowledge Management Capabilities (Acquisition, Sharing, Integration, Application); Open Innovation Capabilities (Inbound, Outbound); Dynamic Capabilities (Learning, Adapting, Process Innovation).	Digital technologies foster knowledge brokering and dynamic capabilities, leading to knowledge sharing, open innovation, and ultimately digital transformation, mediated by knowledge brokering and open innovation.	Knowledge Management Theory: Knowledge sharing and integration enable innovation Open Innovation Theory: Internal and external knowledge flows accelerate innovation Dynamic Capabilities Theory: Organizational learning and technological adaptation sustain competitive advantage Social Network Theory: Digital Innovation Hub fills structural holes to facilitate knowledge flow
Wu, LF; Sun, LW; Chang, Q; Zhang, D; Qi, PX	2022	How do digitalization capabilities enable open innovation in manufacturing enterprises? A multiple case study based on resource integration perspective	TECHNOLOGICAL FORECASTING AND SOCIAL CHANGE	10.1016/j.techfore.2022.122019	Digitalization capabilities	Open innovation	Resource integration	Environmental dynamics; Digital awareness of managers	Internal Digital Capability (business process digitization, intelligent manufacturing, digital office); External Digital Capability (market analysis intelligence, supply chain connectivity, digital customer interaction).	Resource Integration Capabilities (Identification & Acquisition, Matching & Utilization); Open Innovation Capabilities (Diversified Industry Innovation, Strategic Cooperation, Collaborative R&D, Cross-Border Co-creation, Customer Engagement)	Digital capabilities enable resource integration that drives open innovation, with resource integration as the mediator and environmental dynamics and managerial digital awareness as moderators.	Dynamic Capabilities Theory: Firms reconfigure internal and external resources to build dynamic capabilities for adaptation and innovation. Resource-Based View: Unique digital resources and capabilities generate competitive advantage through resource integration.
Deng, ZL; Zhu, ZY; Johanson, M; Hilmersson, M	2022	Rapid internationalization and exit of exporters: The role of digital platforms	INTERNATIONAL BUSINESS REVIEW	10.1016/j.ibusrev.2021.101896	Internationalization speed	Exporter exit	N/A	Quality signal, Digital infrastructure (home & destination)	Digital Platform Characteristics (asset specificity ↓, transaction uncertainty ↓, transaction frequency ↑); Digital Infrastructure (domestic: internet bandwidth, access ports; target country: internet penetration, quality); Digital Signals (product quality signals: buyer ratings, transaction records).	Learning Advantages (Experiential Learning, Knowledge Absorptive Capacity); Time-Compression Diseconomy Mitigation (Resource Allocation Optimization, Management Efficiency Enhancement).	Digital platforms directly enhance firms’ international learning by reducing transaction costs and time-compression diseconomies, and indirectly through digital signals (risk reduction → transaction volume → learning) and digital infrastructure (U-shaped effect on efficiency and competition), with transaction attributes as the key mediator.	Transaction Cost Economics: Digitalization lowers costs and risks by reshaping transactions. Organizational Learning Theory: Firms learn and absorb knowledge to internationalize faster. Signaling Theory: Digital signals reduce asymmetry and build trust.
Tortora, D; Chierici, R; Briamonte, MF; Tiscini, R	2021	'I digitize so I exist'. Searching for critical capabilities affecting firms' digital innovation	JOURNAL OF BUSINESS RESEARCH	10.1016/j.jbusres.2021.02.048	Knowledge Generation Capability(KGC) Knowledge Acquisition Capability(KAC) Market Sensing Capability(MSC)	Digital Innovation	N/A	Social Media Usage (SMU)	Digital Innovation (definition: creation of new products, services, processes via AI, big data, IoT; key dimensions—Technology Application: AI, cloud, social media; Knowledge Management: UGC, market data; Process Reconfiguration: agile manufacturing, smart logistics).	Dynamic Capabilities: Knowledge Generation (KGC), Knowledge Acquisition (KAC), Market Sensing (MSC); Social Media Moderation: Facilitating Knowledge Sharing and Collaborative Innovation	Digital technologies enhance dynamic capabilities (e.g., collaboration, analytics), which drive digital innovation, mediated by knowledge management and moderated by social media.	Dynamic Capabilities Theory: Firms sense, seize, and transform resources to adapt in digital environments. Knowledge-Based View: Digitalization accelerates knowledge creation and acquisition for innovation. Moderation Theory: Social media amplifies knowledge flows and collaboration effects.
Cannas, R	2023	Exploring digital transformation and dynamic capabilities in agrifood SMEs	JOURNAL OF SMALL BUSINESS MANAGEMENT	10.1080/00472778.2020.1844494	Digital Transformation Initiatives	Firm Innovation; Competitive Advantage; Organizational Change	Dynamic Capabilities	N/A	Digital Transformation (definition: use of digital tech—social media, mobile, analytics, IoT—for major business improvements; Key Dimensions: Technology Application—big data, AI, IoT; Process Change—production, supply chain, retail; Market & Competition—new products, competitive modes; Industry Specificity—agri-food challenges: adoption barriers, data ownership, small-scale limits).	Dynamic Capabilities (DCs): Sensing (Peripheral Vision, Vigilant Learning), Seizing (Strategic Agility, Rapid Prototyping), Transforming (Organizational Redesign, External Shaping); Contextual Notes: Regional Value Orientation, Family & Collaborative Culture in Agri-Food Firms.	Digital technologies trigger resource reconfiguration and cultural adaptation, with gender roles influencing transformation, leading to enhanced sensing, seizing, and transforming capabilities.	Dynamic Capabilities Theory: Firms sense, seize, and transform resources to adapt to digital environments, highlighting heterogeneity and inimitability. Sociotechnical Systems Theory: Digitalization involves both technological change and social restructuring. Institutional Theory: Cultural and industry norms shape digital capability development.
Madan, R; Ashok, M	2023	AI adoption and diffusion in public administration: A systematic literature review and future research agenda	GOVERNMENT INFORMATION QUARTERLY	10.1016/j.giq.2022.101774	Technology Context; Organisational Context; Environmental Context; Absorptive Capacity	AI Adoption, AI Implementation; AI Diffusion; Public Value Creation (Duty, Service, Social)	N/A	N/A	IT Assets (cloud computing, digital infrastructure, data assets, enterprise architecture); IT Capabilities (asset management, AI/big data knowledge, data-driven culture, analytics experts & partners); Perceived Benefits (cost savings, innovation, efficiency gains, collaboration).	Organisational Capabilities: Organisational Culture (Innovation, Risk-taking, Experimentation; Institutional Arrangements), Leadership (Transformational Leadership; CIO Technical & Political Sensitivity), Inertia (Routine Rigidity; Resource Rigidity), Absorptive Capacity (Path Dependence; Knowledge Management Practices; Dynamic Resource Flexibility)	Technological assets and perceived benefits enhance absorptive capacity and leadership support, while dynamic capabilities and a data-driven culture mediate the impact of digital resources on AI implementation.	Technology–Organization–Environment Framework: Technological, organizational, and environmental factors jointly shape AI adoption. Resource-Based View: Internal resources and capabilities determine AI implementation outcomes. Dynamic Capabilities Theory: Organizations integrate and reconfigure resources to manage AI-driven change. Public Value Management: AI tensions reflect diverse public values…
Warner, KSR; Wäger, M	2019	Building dynamic capabilities for digital transformation: An ongoing process of strategic renewal	LONG RANGE PLANNING	10.1016/j.lrp.2018.12.001	N/A	N/A	N/A	N/A	Core Concepts (digital technologies: AI, cloud, blockchain, IoT; digital innovation: product/service via digital–physical integration; digital platforms: iOS, Android; digital infrastructure: social media, analytics); Key Characteristics (programmability, data homogenization, self-referentiality); Strategic Impacts (business model shift, collaboration restructuring, digital mindset).	Dynamic Capabilities: Sensing (Opportunity & Threat Recognition), Seizing (Opportunity Response), Transforming (Resource & Structure Reconfiguration); Microfoundations (Underlying Practices & Processes Supporting DCs); Ordinary Capabilities (Routine Operational Abilities, Easily Replicable)	External (competitors, consumers, technologies) and internal (leadership, teams, decisions) triggers, mediated by technological enablement, cultural change, and structural adaptation, enhance sensing, seizing, and transforming capabilities through digital technologies, innovations, and platforms.	Dynamic Capabilities Theory: Firms build agility through sensing, seizing, and transforming to adapt to digital environments. Strategic Renewal Theory: Digitalization drives continuous renewal of business models, collaboration forms, and organizational culture. Digital Innovation Theory: Programmability and ecosystem nature of digital technologies require redesign of organizational capabilities.
Soluk, J; Kammerlander, N	2021	Digital transformation in family-owned Mittelstand firms: A dynamic capabilities perspective	EUROPEAN JOURNAL OF INFORMATION SYSTEMS	10.1080/0960085X.2020.1857666	1.Paternalistic decision-making 2.Inconsistent understanding of digital transformation 3.Employee resistance	1.Digital transformation progress (stage advancement) 2.Development of operational and dynamic capabilities	N/A	N/A	Three-Stage Digital Transformation (process digitalisation: ERP, e-invoice, RFID; cost reduction & efficiency; product/service digitalisation: IoT, cloud, big data, CRM; revenue growth; business model digitalisation: AI, VR/AR, blockchain; sustainable competitive advantage).	Dynamic Capabilities: Sensing (Identify & Develop Tech Opportunities), Seizing (Mobilize Resources), Transforming (Continuous Organizational Renewal); Operational Capabilities (Utilization of Existing Processes & Infrastructure Development).	Process digitalization relies on operational capabilities; product/service digitalization requires both operational and dynamic capabilities; business model digitalization depends mainly on dynamic capabilities, moderated by barriers and enablers.	Dynamic Capabilities Theory: Firms adapt digital transformation through sensing, seizing, and transforming in rapidly changing environments. Resource Constraint Theory: Limited resources in family firms restrict digitalization, requiring external support to overcome. Institutional Theory: Lack of formal structures and strategies hinders transformation, demanding structured approaches to enable pr…
Vial, G	2019	Understanding digital transformation: A review and a research agenda	JOURNAL OF STRATEGIC INFORMATION SYSTEMS	10.1016/j.jsis.2019.01.003	N/A	N/A	N/A	N/A	Digital Technologies (SMACIT, platforms, blockchain; combinatorial potential); Digital Disruptions (consumer behavior, competition, data availability); Strategic Responses (digital business strategy, digital transformation strategy).	Value Creation Paths (Value Proposition, Value Network, Digital Channels, Agility & Ambidexterity); Structural Changes (Organizational Structure, Culture, Leadership, Employee Roles & Skills); Dynamic Capabilities (Sensing, Seizing, Transforming)	Digital technologies disrupt competition, requiring strategic adjustment and value reconfiguration, while data analytics enhance efficiency and dynamic capabilities; strategic response and cultural change act as mediators driving innovation.	Dynamic Capabilities Theory: Organizations sense, seize, and transform to adapt to digital disruption. Resource-Based View Extension: Digital technologies are key resources transformed by dynamic capabilities into competitive advantage. Institutional Theory: Path dependence and inertia constrain digital transformation through institutional pressures. Ethical Theory: Stakeholder conflicts require …
Zhuo, CF; Chen, J	2023	Can digital transformation overcome the enterprise innovation dilemma: Effect, mechanism and effective boundary	TECHNOLOGICAL FORECASTING AND SOCIAL CHANGE	10.1016/j.techfore.2023.122378	Digital transformation; R&D investment	TFP (Total Factor Productivity)	Innovation quality; Absorption and transformation capacity	Ownership type; Technology intensity; Enterprise life cycle (start-up, growth, mature)	Digital Technology Application (data management, mining, cloud, blockchain, IoT, ML); Internet Business Models (mobile internet, industrial internet, e-commerce, O2O); Smart Manufacturing (AI, smart control, production, logistics); Informatization (information sharing, management, systems, construction).	Innovation Capability (R&D Investment, Patent Citations); Absorptive & Transformative Capability (R&D Intensity, Intangible Assets, Technical Staff Ratio, Highly Educated Employees)	Digitalization directly enhances total factor productivity by optimizing R&D structure and absorptive capacity, mediated by improved innovation quality and strengthened knowledge absorption and transformation.	Endogenous Growth Theory: Research and technological progress drive long-term economic growth. Knowledge Production Function: Digitalization and R&D activities enter the production function to impact total factor productivity. Resource-Based View: Digitalization as a unique resource enhances organizational capabilities to create competitive advantage.
Sousa-Zomer, TT; Neely, A; Martinez, V	2020	Digital transforming capability and performance: a microfoundational perspective	INTERNATIONAL JOURNAL OF OPERATIONS & PRODUCTION MANAGEMENT	10.1108/IJOPM-06-2019-0444	Digital transforming capability	Firm performance (ROA, ROS, Market Capitalization)	N/A	N/A	Digital Technology Application (social, mobile, analytics, cloud, IoT for CX, operations, business models); Digital Intensity (external partnerships, tech acquisition, digital investment); Digital Culture (risk-taking, agility, fast learning).	Digital Capabilities: Sensing (identify opportunities), Seizing (investment and business model design), Transforming (execute strategy and reconfigure resources); Microfoundations: Individual (digital skills), Process (digital intensity), Structural (context of actions and interactions).	Digital technology use (via digital intensity) and digital culture (via agile structures) enhance digital transformation capability, which in turn improves firm performance.	Dynamic Capabilities Theory: Firms adapt through sensing, seizing, and transforming with digital capability at the core. Microfoundations Theory: Capabilities stem from individuals, processes, and structures enabling digital transformation. Resource-Based View: Digital technologies and culture are strategic resources driving competitive advantage.
Teubner, RA; Stockhinger, J	2020	Literature review: Understanding information systems strategy in the digital age	JOURNAL OF STRATEGIC INFORMATION SYSTEMS	10.1016/j.jsis.2020.101642	N/A	N/A	N/A	N/A	Technology-driven (SMAC as digital core); Economic & social impacts (transparency, intensified competition, blurred boundaries); Infrastructure characteristics (shared, boundaryless, heterogeneous, open, evolving).	IT Capabilities (resource deployment and utilization), Dynamic Capabilities (agility and absorptive capacity to respond to changes), Digital Capabilities (data-driven decision-making, platform governance, ecosystem collaboration).	Digital technologies directly enhance data processing and indirectly foster dynamic capabilities through environmental dynamism, mediated by technological embedding and strategic iteration.	Resource-Based View: Digital technologies as resources create advantage through IT capabilities. Dynamic Capabilities Theory: Firms adapt digitally by sensing, seizing, and reconfiguring. Ecosystem Theory: Digitalization drives collaboration and co-evolution in ecosystems.
Scuotto, V; Magni, D; Palladino, R; Nicotra, M	2022	Triggering disruptive technology absorptive capacity by CIOs. Explorative research on a micro-foundation lens	TECHNOLOGICAL FORECASTING AND SOCIAL CHANGE	10.1016/j.techfore.2021.121234	Relevance of CIO； Availability of highly digitally skilled employees	Individual-level technology absorption； Openness to disruptive technologies； Capacity for innovation； Firm spending on R&D； Firm spending on R&D for AI	N/A	N/A	Technological absorptive capacity (TAC): ability to acquire, assimilate, transform, and exploit new digital knowledge (digital skills, CIO leadership). Disruptive technology adoption: AI, IoT, cloud, big data reshaping processes, fostering innovation and agility.	Innovation Capability ( R&D and tech-driven business model changes), Dynamic Capability ( CIO’s strategic role), Knowledge Management ( skilled employees and collaborative culture).	At the micro level, employee digital skills enhance organizational absorptive and innovation capabilities, while CIO leadership bridges micro–meso layers by opening disruptive technologies and channeling R&D investment into innovation outcomes.	Microfoundations Theory: Organizational phenomena arise from individual actions and interactions. Absorptive Capacity Theory: Knowledge acquisition and transformation drive technology-based innovation.
Troise, C; Corvello, V; Ghobadian, A; O'Regan, N	2022	How can SMEs successfully navigate VUCA environment: The role of agility in the digital transformation era	TECHNOLOGICAL FORECASTING AND SOCIAL CHANGE	10.1016/j.techfore.2021.121227	Digital technologies capability; Relational capability; Innovation capability	Financial performance; Product innovation; Process innovation	Organizational Agility (OA)	N/A	Digital technologies capability (DTC): firm’s ability to integrate and apply digital technologies (e.g., big data, blockchain, cloud) to enhance flexibility, built on IT infrastructure flexibility (standardization, modularity, data sharing) and application of digital technologies (AI, IoT, etc.); main types include big data, blockchain, cloud, e-commerce, AI, mobile, social media, IoT, and digita…	Organizational Agility (operational agility; strategic agility), Innovation Capability (firm innovativeness; coupling), Relational Capability, Performance (financial performance; innovation performance: product innovation, process innovation).	Digital technology, relational, and innovation capabilities enhance organizational agility, which in turn mediates their impact on financial performance and innovation outcomes.	Dynamic Capabilities Theory: Firms use dynamic capabilities such as agility to adapt to VUCA environments and strengthen competitiveness. Resource-Based View: Digital technologies and relational capabilities as key resources generate advantage through agility.
Singh, S; Sharma, M; Dhir, S	2021	Modeling the effects of digital transformation in Indian manufacturing industry	TECHNOLOGY IN SOCIETY	10.1016/j.techsoc.2021.101763	Competitive Pressure; Organizational Mindfulness; Strategic Alignment; IT Readiness	Firm Performance	Digital Transformation	N/A	Digital technology applications (cloud, AR, data analytics, IoT platforms; business process innovation); Digital strategic goals (cost reduction, customer satisfaction, market expansion, competitive advantage); Digitalization stages (digitization, digitalization, digital transformation).	Internal Capabilities (IT readiness; cognitive readiness; organizational culture), External Adaptiveness (competitive pressure; strategic alignment), Dynamic Capabilities (organizational mindfulness).	Competitive pressure, strategic alignment, and IT readiness drive digital transformation, which partially mediates their effects on firm performance, while organizational culture and cognitive readiness show no significant impact.	Resource-Based View: IT readiness and cognitive readiness as rare and inimitable resources enhance performance through digital transformation. Dynamic Capabilities Theory: Organizational mindfulness and strategic alignment enable adaptation and sustained advantage through digital transformation. Institutional Theory: Competitive pressure as an external institutional force drives digital technolog…
Feliciano-Cestero, MM; Ameen, N; Kotabe, M; Paul, J; Signoret, M	2023	Is digital transformation threatened? A systematic literature review of the factors influencing firms' digital transformation and internationalization	JOURNAL OF BUSINESS RESEARCH	10.1016/j.jbusres.2022.113546	N/A	N/A	N/A	N/A	Technological factors (smart solutions, autonomous products, technological & collaborative innovation, value creation); Digital servitization factors (infrastructure access, service opportunities, autonomous ecosystems); Knowledge factors (employee/customer cognition, formal & informal education); Leadership factors (business model innovation, change capability, execution).	Dynamic Capabilities , Resource-Based Capabilities , International Startup Capabilities , Knowledge Management Capabilities .	Technological, servitization, knowledge, and leadership factors enhance dynamic, resource-based, knowledge management, and international new venture capabilities, with digital adoption and organizational learning mediating these effects.	Transaction Cost Theory: Digitalization lowers international transaction costs. Resource-Based View: Digital resources provide competitive advantage. Dynamic Capabilities Theory: Digitalization strengthens organizational adaptability. Internalization Theory: Digitalization shapes governance structures of multinational enterprises.
AlNuaimi, BK; Singh, SK; Ren, S; Budhwar, P; Vorobyev, D	2022	Mastering digital transformation: The nexus between leadership, agility, and digital strategy	JOURNAL OF BUSINESS RESEARCH	10.1016/j.jbusres.2022.03.038	Digital Transformational Leadership (DTL)	Digital Transformation (DT)	Organizational Agility (OA)	Digital Strategy (DS)	Digital transformation (redefined boundaries, community input, reshaped identities); Digital strategy (strategic alignment, shared vision, joint planning).	Organizational Agility (key dimensions: responsiveness, flexibility, learning, collaboration) and Digital Transformational Leadership (features: inspirational motivation, team collaboration, innovation encouragement).	Digital leadership directly promotes digital transformation and indirectly does so by enhancing organizational agility, while the moderating role of digital strategy is not supported.	New Institutional Theory: Digital transformation is an institutional change shaped by external pressures and internal legitimacy through isomorphic and cognitive mechanisms. Dynamic Capabilities View: Agility as a higher-order capability supports digital adaptation through resource reconfiguration.
Chatterjee, S; Chaudhuri, R; Vrontis, D; Giovando, G	2023	Digital workplace and organization performance: Moderating role of digital leadership capability	JOURNAL OF INNOVATION & KNOWLEDGE	10.1016/j.jik.2023.100334	IT Capability (ITC); Dynamic Innovation Capability (DIC); Dynamic Digital Workplace Policy (DDP)	Organization Performance (ORP)	Employee Performance at Digital Workplace (EPD); Employee Work-Life Balance (EWL)	Digital Leadership Capability (DLC)	Digital workplace (IT infrastructure, dynamic policies, work-life balance); Digital leadership (vision empowerment, strategic decision-making).	Dynamic Capabilities (IT Capability, Dynamic Innovation Capability, Dynamic Digital Policy) and Employee Capabilities & Performance (Employee Performance, Work-Life Balance).	IT capability, digital innovation capability, and policy support directly enhance employee outcomes, which in turn mediate organizational performance, while digital leadership positively moderates the effects of employee performance and work–life balance on organizational performance.	Dynamic Capabilities View: Organizations adapt through sensing, seizing, and reconfiguring, with IT, innovation, and policy flexibility driving digital transformation. Resource-Based View: Employee capabilities with VRIN attributes are key resources, with performance and well-being transformed through digitalization into organizational advantage.
Björkdahl, J	2020	Strategies for Digitalization in Manufacturing Firms	CALIFORNIA MANAGEMENT REVIEW	10.1177/0008125620920349	Digitalization efforts (e.g., IoT, AI, data analytics)	Firm performance (efficiency, revenue growth, competitive advantage)	N/A	N/A	Product development (digital design tools, AI-driven testing, reduced prototyping); Manufacturing process (smart factories, predictive maintenance, efficiency gains); Products & services (IoT-enabled products, value-added services, data-driven optimization); Value chain integration (cross-functional data sharing, supply chain visibility, coordination efficiency).	Dynamic Capabilities (IT Capability, Dynamic Innovation Capability, Dynamic Digital Policy) and Employee Capabilities & Performance (Employee Performance, Work-Life Balance).	The application of digital technologies generates and integrates data that enhance dynamic capabilities of sensing, seizing, and transforming, which in turn improve business performance, with data-driven decision-making, cross-functional collaboration, and ecosystem integration as the mediating mechanisms.	Dynamic Capabilities Theory: Firms reconfigure digital capabilities to adapt to uncertainty. Resource-Based View: Digitalization as a complementary resource enhances existing capabilities. Ecosystem Theory: Digitalization enables cross-firm value co-creation through partnerships. Innovation Diffusion Theory: Adoption of digital technologies depends on cultural and process fit.
Skare, M; de Obesso, MD; Ribeiro-Navarrete, S	2023	Digital transformation and European small and medium enterprises (SMEs): A comparative study using digital economy and society index data	INTERNATIONAL JOURNAL OF INFORMATION MANAGEMENT	10.1016/j.ijinfomgt.2022.102594	DESI (Digital Economy and Society Index)	Survey on the Access to Finance of Enterprises； Customer Acquisition Difficulty；Competitive Pressure；Financing Channels；Labor Shortage	N/A	N/A	Digital technology applications (broadband, cloud, e-payment, AI, big data, IoT); Digital business activities (CRM, supply chain digitalization, e-government); Digital Economy and Society Index (human capital, connectivity, technology integration, digital public services).	Dynamic Capabilities (Sensing, Seizing, Transforming), Data Management Capabilities (Data Lakes, Analytics Teams), Organizational Agility (Cross-Functional Collaboration, Flexible Processes), and Ecosystem Collaboration (External Partnerships, Open Innovation).	The application of digital technologies enables data-driven decision-making, which enhances dynamic capabilities and, through mediating mechanisms such as organizational agility, ecosystem cooperation, and transformation efficiency, ultimately improves business performance and competitiveness.	Dynamic Capabilities Theory: Firms reconfigure digital capabilities to adapt to uncertainty. Resource-Based View: Digital technologies as complementary resources enhance efficiency and innovation. Ecosystem Theory: Digitalization fosters cross-firm collaboration through external partnerships. Innovation Diffusion Theory: Adoption speed depends on organizational culture and managerial support.
Chen, YT; Luo, HB; Chen, J; Guo, YL	2022	Building data-driven dynamic capabilities to arrest knowledge hiding: A knowledge management perspective	JOURNAL OF BUSINESS RESEARCH	10.1016/j.jbusres.2021.10.050	Big data context	Knowledge hiding (KH)	Dynamic capabilities	N/A	Data acquisition (shift from fragmented to big data, reducing uncertainty and knowledge hiding); Data insight (external data mastery for decision-making and market intelligence); Data analysis (real-time data with intelligent models enhancing dynamic capabilities).	Sensing Capabilities (Opportunity and Threat Identification), Seizing Capabilities (Data-Driven Opportunity Capture), and Transforming Capabilities (Resource Reconfiguration for Digital Transformation).	Digitalization (data acquisition, insights, and analysis) enhances dynamic capabilities (sensing, seizing, transforming), which strengthen knowledge management (reducing knowledge hiding) and ultimately improve organizational performance, supported by institutional environment, organizational innovation, and managerial cognition as mediating mechanisms.	Dynamic Capabilities Theory: Firms integrate and reconfigure resources to cope with rapidly changing environments. Knowledge Management Theory: Knowledge hiding hinders sharing and innovation, while dynamic capabilities improve knowledge processes. Institutional Theory: External policies and industry standards shape digitalization and capability building through institutional pressures.
Zhou, ZS; Li, Z	2023	Corporate digital transformation and trade credit financing	JOURNAL OF BUSINESS RESEARCH	10.1016/j.jbusres.2023.113793	Digital Transformation (DCG)	Trade Credit Financing (CREDIT)	Asset Specificity (ASI), Bank Credit (BANKLEV, BANKBONDS)	Industry Competition (HHI); Heavy Pollution Industry (POLLUTION); Capital Allocation Efficiency (TURNOVER); Default Risk (HR); Firm Size (Staff)	Bottom technical level (AI, big data, cloud computing, blockchain); Practical application level (application of digital technology).	Asset Specificity, Bank Credit Access, Innovation Capability, and Firm Value (Market Value: Tobin’s Q; Accounting Value: ROA).	Digitalization reduces trade credit by lowering asset specificity in supply chains (weakening suppliers’ incentive to provide credit) and by increasing bank credit availability (substituting the need for trade credit).	Buyer Market Theory: Digital transformation weakens supplier bargaining power and reduces trade credit supply. Alternative Financing Theory: Digital transformation increases bank credit availability and substitutes trade credit demand. Supply Chain Governance Theory: Asset specificity dispersion is the key mechanism linking digital transformation and trade credit. Information Asymmetry and Agency…
Li, LX	2022	Digital transformation and sustainable performance: The moderating role of market turbulence	INDUSTRIAL MARKETING MANAGEMENT	10.1016/j.indmarman.2022.04.007	Digital transformation	Economic performance; Environmental performance	N	Market Turbulence, MT	Digital transformation (digitizing all possible content, information exchange via digital technology, networking of business processes, multi-source data collection).	Dynamic Capability,Organizational Inertia,Sustainable Performance（Economic Performance,Environmental Performance)	Digital transformation enhances dynamic capabilities to accelerate economic performance growth (J-curve) while weakening organizational inertia to produce an inverted U-shaped effect on environmental performance, mediated by data-driven agility and the gradual mitigation of inertia.	Dynamic Capabilities Theory: Digital transformation enhances sensing, seizing, and reconfiguring capabilities to improve economic performance. Organizational Inertia Theory: Resource and process inertia constrain transformation, with rebound effects on environmental performance. Market Turbulence Moderation: Low turbulence strengthens economic benefits of digital transformation, while high turbul…
Del Giudice, M; Scuotto, V; Papa, A; Tarba, SY; Bresciani, S; Warkentin, M	2021	A Self-Tuning Model for Smart Manufacturing SMEs: Effects on Digital Innovation	JOURNAL OF PRODUCT INNOVATION MANAGEMENT	10.1111/jpim.12560	Organizational Agility; Organizational Adaptability; Organizational Ambidexterity	Digital Innovation	N/A	N/A	Digital innovation (use of Industry 4.0 technologies, new technology–driven innovations, employee idea generation via digital tools).	Organizational Agility, Organizational Adaptability, and Organizational Ambidexterity	Organizational ambidexterity indirectly enhances digital innovation by balancing exploration and exploitation, while organizational agility and adaptability directly foster digital innovation, with ambidexterity significantly influencing agility but not adaptability.	Dynamic Capabilities Theory: Agility, adaptability, and ambidexterity as dynamic capabilities enable rapid resource reconfiguration in digital environments. Knowledge Management Theory: Ambidexterity integrates internal and external knowledge through exploration and exploitation to drive innovation. Contingency Theory: Effectiveness of digital technologies depends on organizational structure flex…
Zhong, X; Ren, G	2023	Independent and joint effects of CSR and CSI on the effectiveness of digital transformation for transition economy firms	JOURNAL OF BUSINESS RESEARCH	10.1016/j.jbusres.2022.113478	Digital transformation	ROA (short-term); Tobin’s Q (long-term)	N/A	Corporate Social Responsibility;Corporate Social Irresponsibility; Interaction between Corporate Social Responsibility and Corporate Social Irresponsibility	Foundational technologies (AI, blockchain, cloud computing, big data); AI applications (machine learning, speech recognition, autonomous driving); Blockchain applications (distributed computing, digital currency); Cloud applications (stream computing, in-memory computing); Big data applications (data mining, heterogeneous data); Practical applications (mobile internet, e-commerce, smart healthcar…	Technology Capability, Organizational Capability, and Resource Acquisition Capability.	Digital transformation imposes short-term performance costs due to capability gaps and resource misalignment but generates long-term value creation by strengthening technological and organizational capabilities, which mediate the shift from initial efficiency losses to sustained innovation, flexibility, and risk reduction.	Stakeholder Theory: CSR builds trust and supports digital transformation, while CSI generates negative perceptions and hinders transformation. Resource-Based View: CSR and CSI influence access to complementary resources that enable digital transformation. Signaling Theory: CSR sends positive signals to reduce risks, while CSI sends negative signals to increase uncertainty.
Chen, HS; Tian, Z	2022	Environmental uncertainty, resource orchestration and digital transformation: A fuzzy-set QCA approach	JOURNAL OF BUSINESS RESEARCH	10.1016/j.jbusres.2021.09.048	Environmental uncertainty (technical uncertainty; market uncertainty); Resource orchestration (structuring, bundling, leveraging)	Digital transformation (digital maturity)	N/A	N/A	Cultural dimension (board and executive support, innovation encouragement, experimentation culture); Organizational dimension (strategic alignment, business–digital integration, cross-departmental collaboration); Technological dimension (big data, AI, cloud computing, supportive IT infrastructure); Insight dimension (data-driven decision-making, predictive analytics, customer behavior forecasting…	Resource orchestration (structuring, bundling, leveraging) and environmental uncertainty management (technical and market uncertainty).	Environmental uncertainty drives digital maturity through resource orchestration, with technological and market uncertainty jointly reinforcing the bundling and leveraging of resources, while technological uncertainty alone can directly stimulate digital adoption.	Resource Orchestration Theory: Resource acquisition, integration, and utilization are key to building digital capabilities. Environmental Uncertainty Theory: Technological and market uncertainties drive digital transformation pressures. Configurational Theory: Digital maturity results from combinations of environmental and resource conditions, not single factors.
Malodia, S; Mishra, M; Fait, M; Papa, A; Dezi, L	2023	To digit or to head? Designing digital transformation journey of SMEs among digital self-efficacy and professional leadership	JOURNAL OF BUSINESS RESEARCH	10.1016/j.jbusres.2022.113547	Digital Self-Efficacy, Professional Leadership	Digital Transformation, Firm Performance	N/A	Age of Entrepreneur, Age of Firm	E-commerce, Digital Marketing, Big Data	Digital Self-Efficacy, Professional Leadership	Digital Self-Efficacy → Digital Transformation → Firm Performance; Professional Leadership → Digital Transformation & Firm Performance	Microfoundations Theory
Jiang, KQ; Du, XY; Chen, ZF	2022	Firms' digitalization and stock price crash risk	INTERNATIONAL REVIEW OF FINANCIAL ANALYSIS	10.1016/j.irfa.2022.102196	Digital transformation (DT)	Stock price crash risk (NCSKEW, DUVOL)	Opacity (SYN); Internal control quality (IC)	Firm size; Analyst attention; Industry attribute (Tech dummy); Social trust	Digital technology adoption (big data, AI, blockchain, cloud computing, industrial internet); Digital asset investment (proportion of digital intangible assets in total assets as DT); Digital awareness (frequency of digital-related keywords in executives’ annual reports as IV).	Opacity;Internal control quality	Digitalization → Reduce information opacity/Enhance internal control → Lower the risk of stock price crashes	Information asymmetry theory; agency theory
Zhang, X; Xu, YY; Ma, L	2023	Information technology investment and digital transformation: the roles of digital transformation strategy and top management	BUSINESS PROCESS MANAGEMENT JOURNAL	10.1108/BPMJ-06-2022-0254	IT Infrastructure (ITI)	Digital Transformation (DT)	Digital Transformation Strategy (DTS)	Top Management ™	IT infrastructure (network communication services, data architecture, software/hardware platforms, facility operation, cross-company system integration); Digital transformation strategy (technology maturity, value creation, organizational restructuring, financial performance).	Top Management (support, involvement, leadership: digital vision, resource allocation); strategic decisions and resource distribution; alignment of IT and digital strategies; Digital Transformation Performance (technology integration, business innovation, transformation outcomes).	IT infrastructure enhances digital transformation performance through the full mediation of digital transformation strategy, with top management strengthening both the link between IT infrastructure and strategy and the link between strategy and performance.	Resource-Based View: IT infrastructure as a replicable resource requires complementary capabilities to generate competitive advantage. Complementarity Perspective: Top management as a complementary resource enhances synergy between IT and strategy.
Chen, ZF; Xiao, Y; Jiang, KQ	2023	The impact of tax reform on firms' digitalization in China	TECHNOLOGICAL FORECASTING AND SOCIAL CHANGE	10.1016/j.techfore.2022.122196	Business Tax to Value-Added Tax policy	Degree of digital transformation (Digital)	Tax burden (Tax)	N/A	Digital (text analysis of MD&A with 86 digital keywords, digital intangible assets ratio, digital asset value-added ratio, digital rank by keyword frequency); Policy intervention (BT-to-VAT reform measured by DID with Treat × Policy across pilot industries and regions).	Financial Capacity (Tax, KZ index); Firm Performance (Competitive performance, Profitability); Governance Structure (SOE, Managerial traits).	Tax reform drives digital transformation by reducing burdens and easing constraints, with heterogeneous effects across firms and reinforcing performance feedback	Tax Incentive Theory: BT to VAT reform lowers tax burdens, releases cash flow, and supports long-term digital investment. Resource-Based View: Digitalization as a strategic resource requires complementary financial and organizational capabilities to generate performance advantages. Heterogeneity Effects – Financing Constraint Theory: Firms with higher financing constraints are more sensitive to c…
Fang, XB; Liu, MT	2024	How does the digital transformation drive digital technology innovation of enterprises? Evidence from enterprise's digital patents	TECHNOLOGICAL FORECASTING AND SOCIAL CHANGE	10.1016/j.techfore.2024.123428	Digital transformation (DT)	Digital technology innovation (digital patents)	Core competitiveness; Financing constraints; Internal control quality; R&D investment	Industry competition	Digital technology application (AI, blockchain, cloud computing, big data, digital applications); Digital innovation type (digital technology invention patent applications – Digilmo_app, digital technology invention patent grants – Digilmo_gmt); Digital investment (ratio of digital intangible assets to total intangible assets).	Core Competence (TFP_GMM); Financing Constraint (SA index—FC); Internal Control Quality (InIC); R&D Investment (R&D intensity, Rdpr); Industry Competition (HHI, Ind_comp).	Digitalization enhances organizational capabilities to foster technological innovation, mediated by stronger competitiveness, eased financing constraints, improved internal control, and increased R&D investment, with industry competition amplifying these effects.	Dynamic Capabilities Theory: Digitalization integrates internal and external resources to build absorptive, adaptive, and innovative capabilities that drive technological innovation. Information Asymmetry Theory: Digitalization reduces information gaps between firms and markets, improving decision efficiency and lowering innovation risks.
Pittaway, JJ; Montazemi, AR	2020	Know-how to lead digital transformation: The case of local governments	GOVERNMENT INFORMATION QUARTERLY	10.1016/j.giq.2020.101474	Managerial Know-how	Digital Transformation Success	N/A	Public-Private Partnerships; Social Capital; Extrinsic Incentives; Learning Capacity	Digital technology implementation (integrated enterprise systems, IT architecture, replacement of legacy technologies with digital tools); Digital strategy (innovation-oriented IT strategy, low-cost IT strategy); Digital governance (mindful IT governance, deference to expertise, commitment to resilience, performance monitoring, sensitivity to operations, complexity seeking).	Strategic Capability (Analyzer strategy, innovation–efficiency balance); Structural Capability (Horizontal & vertical integration, cross-department collaboration); Dynamic Capability (Trigger events, political crisis, new leadership vision, cognitive framework breakthrough); Knowledge Management Capability (External knowledge transfer—PPPs, absorptive capacity).	Digitalization strengthens cross-department collaboration, strategic flexibility, and dynamic responsiveness, with knowledge transfer and cognitive reframing mediating the transformation of digital technologies into organizational innovation and efficiency.	Punctuated Equilibrium Theory: Digital transformation occurs through nonlinear change where long stability is disrupted by short radical shifts, requiring simultaneous change in strategy and structure. Absorptive Capacity Theory: Organizations acquire and assimilate digital knowledge through external cooperation. Mindful IT Governance Theory: IT governance supports transformation by managing comp…
Plekhanov, D; Franke, H; Netland, TH	2023	Digital transformation: A review and research agenda	EUROPEAN MANAGEMENT JOURNAL	10.1016/j.emj.2022.09.007	N/A	N/A	N/A	N/A	Organizational core (business model innovation, decentralized structures, adaptive culture); Organizational periphery (digitalized processes, digital servitization, digital platforms); External environment (transparent supply chains, customer co-creation, sustainability).	Dynamic Capabilities (Sensing, Seizing, Reconfiguring); Knowledge Management (Integration, Creation); Governance (Power distribution, Conflict resolution).	Digital technologies directly enhance efficiency and dynamic capabilities, while digital platforms indirectly foster organizational renewal through ecosystem collaboration, with information transparency and shifts in power dynamics mediating these effects.	Resource-Based View: Digital technologies as strategic resources create advantage through complementarities such as data and algorithms. Dynamic Capabilities Theory: Digitalization drives continuous adaptation to environmental change. Transaction Cost Theory: Digitalization lowers collaboration costs, blurs firm boundaries, and fosters hybrid ecosystems. Institutional Theory: Isomorphic pressures…
Chouaibi, S; Festa, G; Quaglia, R; Rossi, M	2022	The risky impact of digital transformation on organizational performance - evidence from Tunisia	TECHNOLOGICAL FORECASTING AND SOCIAL CHANGE	10.1016/j.techfore.2022.121571	Digital transformation (DIT)	Organizational performance (OPE)	N/A	N/A	ICT propensity (information, communication, workflow); Knowledge building (R&D investments, internal development, knowledge storage); Collaboration openness (partner intensity, e-collaboration, openness variety); Innovation intensity (incremental innovation, radical innovation, new markets).	Organizational Agility (Sensitivity, Flexibility, Responsiveness); Dynamic Capabilities (Innovation, Adaptation, Risk management); Organizational Performance (Financial performance, Board satisfaction).	Digitalization enhances organizational performance directly and indirectly through organizational agility, with risk management moderating this process by ensuring control over uncertainties.	Dynamic Capabilities Theory: Digitalization enhances innovation and adaptation capabilities to improve performance. Resource-Based View: Digitalization as a strategic resource creates advantage through knowledge management and collaboration. Complexity Theory: Digital data complexity requires balancing through risk management in security and ethics.
Kodama, M	2020	Digitally transforming work styles in an era of infectious disease	INTERNATIONAL JOURNAL OF INFORMATION MANAGEMENT	10.1016/j.ijinfomgt.2020.102172	IT capabilities; Collaboration systems usage	Business process agility; Efficiency; Creativity; Innovation; Knowledge creation	N/A	N/A	IT application capability (video conferencing, business chat, cloud services); Technology drivers (5G, VoIP, HD/4K/8K video, mobile devices); Functional positioning (quality–cost balance, media integration); Market–technology synergy (network effects, cost reduction, market expansion).	IT Capability (Technical skills, Infrastructure flexibility, Knowledge sharing); Dynamic Capability (Agility, Efficiency, Creativity); Knowledge Management (Creation, Integration, Communities); Micro-Organizational Capability (Collaboration, Communication, Network formation).	Broadband and low-cost technologies drive IT adoption that enhances process agility and fosters knowledge communities, where shared knowledge and network effects mediate the transformation of IT capabilities into dynamic capabilities and sustained competitive advantage.	Information Systems View: IT capabilities drive business performance. Knowledge-Based View: Knowledge creation and integration form core organizational capabilities. Community-Based View: Communities of practice and knowledge communities foster collaboration. Dynamic Capabilities View: IT-enabled dynamic capabilities support continuous innovation.
Müller, JM; Buliga, O; Voigt, KI	2021	The role of absorptive capacity and innovation strategy in the design of industry 4.0 business Models-A comparison between SMEs and large enterprises	EUROPEAN MANAGEMENT JOURNAL	10.1016/j.emj.2020.01.002	Absorptive Capacity (Acquisition, Assimilation, Transformation, Exploitation)	Business Model Design (Novelty-centered, Efficiency-centered)	Innovation Strategy (Exploratory, Exploitative)	Firm Size (SMEs vs. Large Enterprises)	Industry 4.0 application (IIoT, CPS, integration); Digital drivers (sensors, cloud, big data; new business models, efficiency); Functional positioning (efficiency-centered: cost reduction, transparency; novelty-centered: new value, ecosystems).	Absorptive Capacity (Acquisition, Assimilation, Transformation, Exploitation); Innovation Strategy (Exploratory, Exploitative); Business Model Design (Novelty-centered, Efficiency-centered).	Absorptive capacity shapes innovation strategies that, through knowledge transformation and under resource constraints, drive divergent business model paths for large firms (novelty- or efficiency-centered) and SMEs (efficiency-centered under limitations).	Dynamic Capabilities Theory: Absorptive capacity is a core dynamic capability for adapting to digital change. Ambidexterity Theory: The balance between exploration and exploitation shapes business model innovation. Resource-Based View: Resource differences between SMEs and large firms create divergent digital transformation paths.
Gong, Y; Yao, YH; Zan, A	2023	The too-much-of-a-good-thing effect of digitalization capability on radical innovation: the role of knowledge accumulation and knowledge integration capability	JOURNAL OF KNOWLEDGE MANAGEMENT	10.1108/JKM-05-2022-0352	Digitalization Capability (DC)	Radical Innovation Performance (RIP)	Knowledge Accumulation (KA)	Knowledge Integration Capability (KIC)	Digitalization capability (infrastructure: hardware, digital software, human resources; analysis: data collection/analysis/application, market prediction; strategic support: top management support and understanding).	Knowledge Accumulation (Internal creation, External acquisition); Knowledge Integration Capability (Knowledge fusion, Cross-department collaboration).	Dynamic capabilities exert an inverted U-shaped effect on radical innovation performance, partially mediated by knowledge activities and moderated by knowledge integration capability, which can flatten or even reverse the curve.	Knowledge-Based View: Knowledge as a core resource drives innovation through knowledge management influenced by dynamic capabilities. Too-Much-of-a-Good-Thing Effect: Dynamic capabilities show an inverted U-shaped effect as benefits and costs interact. Dynamic Capabilities Theory: Knowledge integration capability as a dynamic capability regulates the efficiency of transforming digital resources i…
He, Q; Meadows, M; Angwin, D; Gomes, E; Child, J	2020	Strategic Alliance Research in the Era of Digital Transformation: Perspectives on Future Research	BRITISH JOURNAL OF MANAGEMENT	10.1111/1467-8551.12406	N/A	N/A	N/A	N/A	Core characteristics of digital transformation (data-driven business models, open tech environment, blurred boundaries/ecosystems) and key technological drivers (blockchain for decentralized contracts, Industry 4.0 with digital twins/robots, open innovation via co-creation/platforms).	Dynamic Capabilities (Agility, Resource reconfiguration); Knowledge-Based View (Cross-domain integration, Open knowledge flow); Governance & Collaboration (Stakeholder management, Cultural adaptability).	Blockchain and Industry 4.0 technologies enable dynamic alliances and data-driven adaptability, with accelerated knowledge flows and transformed trust mechanisms mediating their impact on radical innovation.	Transaction Cost Economics Limitation: Static assumptions fail to explain dynamic alliances, while dynamic capabilities view shows technology lowers reconfiguration costs. Resource Dependence Theory Extension: Digitalization reduces asymmetry
Blanka, C; Krumay, B; Rueckel, D	2022	The interplay of digital transformation and employee competency: A design science approach	TECHNOLOGICAL FORECASTING AND SOCIAL CHANGE	10.1016/j.techfore.2022.121575	Employee competency (digital + intrapreneurial)	Level of digital transformation	N/A	N/A	Framework basis (Venkatraman, 1994): five levels from localized exploitation (single-point tech), internal integration (cross-department alignment), business process redesign (fundamental change), business network redesign (inter-organizational collaboration), to business scope redefinition (disruptive models), with first two evolutionary and latter three revolutionary.	Digital Competencies (Technical skills, Digital tools); Intrapreneurial Competencies (Management insight, Proactiveness, Idea generation, Opportunity evaluation, Interpersonal mobilization, Market foresight); Dynamic Nature (Iterative intrapreneurial journey: intention–action–implementation).	Digitalization builds organizational transformation by requiring digital skills, triggering intrapreneurial capabilities, and converting individual learning into organizational dynamic capabilities through knowledge integration.	Resource-Based View: Employee, digital, and intrapreneurial capabilities build competitive advantage. Dynamic Capabilities Theory: Learning and reconfiguration enable adaptation and business model innovation. Design Science Research: Frameworks evolve through iterative design for practical and theoretical rigor.
Sjödin, D; Parida, V; Kohtamäki, M	2023	Artificial intelligence enabling circular business model innovation in digital servitization: Conceptualizing dynamic capabilities, AI capacities, business models and effects	TECHNOLOGICAL FORECASTING AND SOCIAL CHANGE	10.1016/j.techfore.2023.122903	AI capacities	Circular business model innovation (CBM); Sustainability outcomes	Dynamic capabilities	N/A	AI capacities (perceptive: real-time monitoring; predictive: forecasting failures/resources; prescriptive: optimization for efficiency); AI-enabled circular business models (augmentation: predictive maintenance/energy management; automation: autonomous systems improving utilization).	Dynamic Capabilities (Value Discovery: Customer intelligence, Ecosystem exploration; Value Realization: Co-creative configuration, Ecosystem alignment; Value Optimization: Evolutionary optimization, Platform expansion).	AI capabilities enhance dynamic capabilities by enabling sensing, decision-driven seizing, and iterative reconfiguring, with data-driven collaboration and platform-based governance mediating the creation and optimization of value.	Dynamic Capabilities Theory: Firms adapt through sensing, seizing, and reconfiguring in AI-enabled innovation. Ecosystem Perspective: Complementary partners co-create and capture value in digital servitization. Circular Economy Principles: AI extends product life and optimizes resources for sustainable growth.
Jafari-Sadeghi, V; Mahdiraji, HA; Alam, GM; Mazzoleni, A	2023	Entrepreneurs as strategic transformation managers: Exploring micro-foundations of digital transformation in small and medium internationalisers	JOURNAL OF BUSINESS RESEARCH	10.1016/j.jbusres.2022.08.051	Digital literacy, Innovativeness, Communication skills, Project management skills, etc. (individual-level capabilities)	Digital Transformation Success	N/A	N/A	Organizational Dynamic Capabilities: technology management (digital literacy, adaptive tech use, system connectivity), knowledge management (tech/HR sensitivity, international collaboration, knowledge updating), entrepreneurial & innovation (risk-taking, creativity, opportunity exploitation), leadership & management (employee performance, cultural integration, strategic decision-making).	Technological Management Capability (Digital literacy, Technology adaptability); Knowledge Management Capability (Information sensitivity, Knowledge dissemination); Entrepreneurial & Innovation Capability (Innovation, Opportunity exploration); Leadership & Management Capability (Performance management, Communication).	Digital literacy acts as the foundational driver that cascades through innovation, communication, and performance capabilities to strengthen knowledge management and opportunity exploration, with innovation and communication serving as key mediators linking technology management to organizational performance.	Theory of Planned Behaviour: Attitudes, norms, and perceived control shape managerial decisions driving digital transformation. Microfoundations Theory: Individual and team actions, especially managerial capabilities, shape organizational digital strategy.
Karimi, J; Walter, Z	2015	The Role of Dynamic Capabilities in Responding to Digital Disruption: A Factor-Based Study of the Newspaper Industry	JOURNAL OF MANAGEMENT INFORMATION SYSTEMS	10.1080/07421222.2015.1029380	First-order Dynamic Capabilities (FODCAP)	Response Performance (RSPRF): RSPRF₁ (number of digital noncore products), RSPRF₂ (digital revenue from online sources)	Digital Platform Capabilities (DPCAP)	N/A	Digital platform capabilities (consumer platforms for UGC and collaboration, enterprise platforms for solutions/ads) enable coordination and content delivery, while digital noncore products (value-added services like paid search and self-serve ads) complement traditional core offerings.	First-Order Dynamic Capabilities (Resources: DFR, DHR, SMS; Processes: SAR, AGG; Values: IC, CL, MM); Response Performance (RSPRF₁: Non-core digital products, RSPRF₂: Online revenue share).	First-order dynamic capabilities directly enhance online revenue and indirectly expand non-core product offerings through the full mediation of digital platform capabilities.	Disruptive Innovation Theory: Traditional firms struggle with digital disruption due to rigid resources, processes, and values. Dynamic Capabilities Theory: First-order adaptation and second-order transformation reconfigure resources for changing environments. Digital Ecodynamics: Environmental turbulence, dynamic capabilities, and IT systems jointly drive performance. Resource Complementarity: E…
Klos, C; Spieth, P; Clauss, T; Klusmann, C	2023	Digital Transformation of Incumbent Firms: A Business Model Innovation Perspective	IEEE TRANSACTIONS ON ENGINEERING MANAGEMENT	10.1109/TEM.2021.3075502	Digital transformation initiatives	Business model innovation outcomes	N/A	N/A	Value Innovation in Digital Transformation: value proposition (digital services, digital communication, omni-channel), value creation (technology integration, data utilization, partnerships, cultural change), value capture (new revenue models, cost optimization, data monetization).	Strategic Preparedness (CDO role, KPI alignment); Dynamic Capabilities (Sensing, Seizing, Reconfiguring); Resource-Based Capabilities (Data management, Technology implementation).	Digital technologies and data-driven decision-making foster value creation and value proposition innovations that enhance dynamic and reconfiguration capabilities, mediated by cultural transformation and strategic partnerships.	Dynamic Capabilities Theory: Firms adapt to digital disruption through sensing, seizing, and reconfiguring capabilities. Resource-Based View: Data and technology as key resources drive competitive advantage. Business Model Innovation Theory: Digitalization enables systemic innovation by reshaping value proposition, creation, and capture.
North, K; Aramburu, N; Lorenzo, OJ	2020	Promoting digitally enabled growth in SMEs: a framework proposal	JOURNAL OF ENTERPRISE INFORMATION MANAGEMENT	10.1108/JEIM-04-2019-0103	Digital Maturity; Digital Orientation	SME Growth; Firm Performance	Dynamic Capabilities (sensing, seizing, transforming)	N/A	Digital Transformation Maturity: core dimensions (digital intensity, transformation management intensity), maturity levels (high–high, low–low, mixed), evaluation indicators (IT architecture, digital customer experience, data-driven decision-making).	Dynamic Capabilities (Sensing, Seizing, Transforming); Extended Capabilities (Strategic communication, Digital mindset); Maturity Anchors (Five-level self-assessment).	Digital tools, organizational learning, and resource reconfiguration drive business model innovation and dynamic capability upgrading, mediated by knowledge integration from digital ecosystems and leadership vision that catalyzes internal transformation.	Dynamic Capabilities Theory: Firms continuously reconfigure resources to match environmental change, with digitalization as an external disruption requiring dynamic responses. Maturity Model Theory: Digital capabilities are assessed in stages to guide structured improvement paths. Complementarity Theory: Digital technologies as scarce resources must align with organizational capabilities, balanci…
Sultana, S; Akter, S; Kyriazis, E; Wamba, SF	2021	Architecting and Developing Big Data-Driven Innovation (DDI) in the Digital Economy	JOURNAL OF GLOBAL INFORMATION MANAGEMENT	10.4018/JGIM.2021050107	N/A	N/A	N/A	N/A	Data-driven innovation: seven-stage process (conceptualization, acquisition, refinement, storage/retrieval, distribution, presentation, feedback), enabling technologies (big data analytics with AI/ML, real-time analysis, data governance for quality/security).	Dynamic Capabilities (Sensing, Seizing, Reconfiguring); Market Orientation (Customer linking, Market intelligence); Innovation Capability (Creativity, Cross-department collaboration).	Data technologies such as big data analytics and cloud processing enhance dynamic capabilities by improving sensing and resource reconfiguration, with data governance and a data-driven innovation culture mediating the translation of technology adoption into reliable decision-making and value creation.	Dynamic Capabilities Theory: Firms leverage data technologies to adapt to market change and build sustainable advantage. Market Orientation Theory: Customer needs drive data-based product development. Creativity Theory: Data-driven innovation combines novelty with usefulness.
Riasanow, T; Jäntgen, L; Hermes, S; Böhm, M; Krcmar, H	2021	Core, intertwined, and ecosystem-specific clusters in platform ecosystems: analyzing similarities in the digital transformation of the automotive, blockchain, financial, insurance and IIoT industry	ELECTRONIC MARKETS	10.1007/s12525-020-00407-6	N/A	N/A	N/A	N/A	Core digital technologies (cloud computing, blockchain, IIoT, data analytics/AI) underpin digital service types across core clusters (generic services like cloud/cybersecurity), intertwined clusters (e.g., digital finance, OEM–IIoT), and ecosystem-specific clusters (e.g., auto parts, insurance platforms).	Technological Capability (Cloud integration, Data-driven decision-making); Collaboration Capability (Cross-ecosystem collaboration, Platform governance); Innovation Capability (Disruptive technology, Business model innovation); Adaptive Capability (Regulatory responsiveness, Rapid tech integration).	Cloud, IoT, and blockchain technologies enable new services, operational efficiency, and ecosystem expansion, with modular architectures and network effects mediating the scaling and dominance of digital platforms.	Ecosystem Theory: Core clusters use architectural leverage, with general-purpose technologies supporting multi-ecosystem collaboration. Dynamic Capabilities Theory: Organizations reconfigure digital resources to adapt to environmental change. Platform Governance Theory: Openness–control balance in platforms shapes developer participation.
Tortorella, GL; Vergara, AM; Garza-Reyes, JA; Sawhney, R	2020	Organizational learning paths based upon industry 4.0 adoption: An empirical study with Brazilian manufacturers	INTERNATIONAL JOURNAL OF PRODUCTION ECONOMICS	10.1016/j.ijpe.2019.06.023	I4.0 base technologies	Operational Performance	Organizational Learning capabilities at three levels	N/A	Industry 4.0 core technologies (IoT, cloud computing, big data, data analytics) enable integration features of interoperability (vertical/horizontal connectivity), transparency (real-time monitoring/visualization), and decentralization (distributed CPS-based decision-making).	Organizational Learning (IND: Error discussion, Skill development; TEAM: Goal adaptation, Trust; ORG: Knowledge systems, Strategic leadership); Operational Performance (Safety, Service level, Quality, Productivity, Inventory).	Industry 4.0 technologies directly improve operational performance and indirectly do so through organizational-level learning—while individual and team learning show no significant mediation—because limited resources prioritize firm-wide integration over lower-level learning.	Organizational Learning Theory: Industry 4.0 accelerates knowledge-based adaptation. Dynamic Capabilities Theory: Industry 4.0 enables resource reconfiguration with higher-order learning. Technology–Organization Fit: Complexity demands organizational learning beyond individual pace.
Felsberger, A; Qaiser, FH; Choudhary, A; Reiner, G	2022	The impact of Industry 4.0 on the reconciliation of dynamic capabilities: evidence from the European manufacturing industries	PRODUCTION PLANNING & CONTROL	10.1080/09537287.2020.1810765	Industry 4.0 implementation	Sustainable performance (Economic, Environmental, Social)	Reconciliation of dynamic capabilities	N/A	Industry 4.0 applications (IoT, AI, CPS, robotics) aim to enhance efficiency, flexibility, transparency, and sustainability through real-time monitoring, data-driven decisions, and automation, implemented across strategic (investment, competitiveness), operational (process, supply chain), and tactical (resource, performance) levels.	Dynamic Capabilities (Asset extension, New asset acquisition, Organizational learning); Core Competencies (Coordination, Innovation, Adaptation); Sustainable Competitiveness (Economic, Environmental, Social performance).	Digital technologies enhance operational efficiency directly and foster sustainable competitive advantage indirectly through dynamic capabilities, with economic, environmental, and social mechanisms mediating cost reduction, resource efficiency, and organizational learning.	Resource-Based View: Unique digital resources and dynamic capabilities generate competitive advantage. Triple Bottom Line Theory: Digital technologies drive sustainability across economic, environmental, and social dimensions. Contingency Theory: Technology implementation must align with internal and external environments.
Bai, CG; Quayson, M; Sarkis, J	2021	COVID-19 pandemic digitization lessons for sustainable development of micro-and small-enterprises	SUSTAINABLE PRODUCTION AND CONSUMPTION	10.1016/j.spc.2021.04.035	Digitization adoption, Institutional pressures, Resource availability	Sustainable production and consumption, Business continuity, Environmental and social sustainability	Organizational capabilities, Digital maturity	N/A	Digital transformation in Africa: mobile money (M-PESA, MoMo), e-commerce (Jumia, social media), blockchain & IoT (Agrikore, Hara), digital identity (MSE documentation, CAP), outcomes (inclusion, transparency, efficiency).	Dynamic Adaptive Capability (Sensing, Seizing, Transforming); Resource Integration (Tangible: Digital infrastructure, Intangible: Skills, Networks); Sustainable Operations (Environmental, Social).	Digital payments directly strengthen economic resilience through cash flow efficiency, while blockchain indirectly fosters sustainable procurement by enhancing supply chain transparency, with policy support and multi-stakeholder collaboration mediating adoption and impact.	Institutional Theory: Coercive, normative, and mimetic pressures drive MSEs’ digital adoption. Resource-Based View: Digital technologies as valuable, rare, and inimitable resources enhance competitiveness. Dynamic Capabilities Theory: Rapid digitalization enables MSEs to sustain business continuity during disruption. Transaction Cost Theory: Digitalization reduces asymmetry and opportunism throug…
Tian, M; Chen, Y; Tian, GH; Huang, W; Hu, C	2023	The role of digital transformation practices in the operations improvement in manufacturing firms: A practice-based view	INTERNATIONAL JOURNAL OF PRODUCTION ECONOMICS	10.1016/j.ijpe.2023.108929	Digital transformation practices	Workforce productivity; Physical asset efficiency; Working capital efficiency	N/A	Industry competition	Digital transformation: technologies (big data, cloud, IoT, AI, 5G), management (strategy, resources, process), IT-to-digital transition (informatization, Internet+), smart operations (intelligent devices, networked processes).	Workforce Productivity (Revenue per employee); Physical Asset Efficiency (Fixed asset turnover); Working Capital Efficiency (Working capital turnover).	Digitalization improves operational efficiency directly through technology embedding and indirectly by optimizing resource allocation, with dynamic capability building and process optimization mediating these effects.	Practice-Based View: Digital practices are imitable and transferable, with outcomes depending on implementation context. Industry Competition Moderation: Low competition strengthens digitalization effects, while high competition diverts resources and weakens them.
Zhang, YM; Ma, XY; Pang, JN; Xing, HL; Wang, J	2023	The impact of digital transformation of manufacturing on corporate performance-The mediating effect of business model innovation and the moderating effect of innovation capability	RESEARCH IN INTERNATIONAL BUSINESS AND FINANCE	10.1016/j.ribaf.2023.101890	Exploitative DT, Explorative DT	Corporate Performance	Business Model Innovation	Innovation Capability	Digital transformation (ambidexterity theory): exploitative (optimize products, efficiency, cost reduction) vs. explorative (new products, new markets, new customers).	Core Capability (Innovation: Employee involvement, Knowledge conversion speed, Market adaptation, New product acceptance); Other Capability (Business Model Innovation).	Both exploitative and explorative digital transformation directly enhance corporate performance and foster business model innovation, which partially mediates their impact, while innovation capability strengthens both the transformation–BMI link and the BMI-mediated effect on performance.	Resource-Based View: Digitalization provides rare resources to enhance performance. Ambidexterity Theory: Exploitation and exploration balance efficiency and innovation. Dynamic Capabilities Theory: Innovation capability enables adaptation in digital transformation.
Chatterjee, S; Chaudhuri, R; Vrontis, D; Jabeen, F	2022	Digital transformation of organization using AI-CRM: From microfoundational perspective with leadership support	JOURNAL OF BUSINESS RESEARCH	10.1016/j.jbusres.2022.08.019	Relationship satisfaction (RS); Personalized service ability (PS); Real-time analytics capability (RA); Resistance to change (RC); Perceived risk (PR)	Intention to use AI-CRM-enabled business model (AIBM); Actual AI-CRM usage (ACU); Competitive advantage (CA)	Intention to use AI-CRM (AIBM) (between IV and ACU)	Leadership support (LS)	AI-CRM capability: real-time analytics (RA), personalized services (PS), relationship satisfaction (RS); Digital culture: leadership support (LS), resistance to change (RC), intention (AIBM), actual usage (ACU).	Microfoundational Capabilities (RS, PS, RA); Change Management (RC, PR, LS); Competitive Advantage (ACU).	Digital technologies and employee capabilities enhance competitive advantage through intention and actual use, with resistance weakening adoption, intention and use serving as sequential mediators, and leadership support strengthening the intention–use link.	Resource-Based View: Digital technologies like AI-CRM as VRIN resources create advantage through microfoundations of RS, PS, and RA. Status Quo Bias Theory: Employee resistance and perceived risk hinder change, requiring leadership support to break inertia.
Annarelli, A; Battistella, C; Nonino, F; Parida, V; Pessot, E	2021	Literature review on digitalization capabilities: Co-citation analysis of antecedents, conceptualization and consequences	TECHNOLOGICAL FORECASTING AND SOCIAL CHANGE	10.1016/j.techfore.2021.120635	N/A	N/A	N/A	N/A	Digital capabilities: integration (resource integration, system synergy), platform (infrastructure, ecosystem governance), innovation (user participation, agile development).	Higher-Order Capabilities (Sensing, Seizing, Reconfiguring); Foundational Capabilities (Digital leadership, Cross-functional collaboration).	Digital investments and platforms improve efficiency and innovation directly, while knowledge management and organizational learning mediate their transformation into dynamic capabilities.	Dynamic Capabilities Theory: Digital capabilities create sustained advantage through sensing, seizing, and reconfiguring. Resource-Based View: Complementarity of digital resources and organizational capabilities drives performance. Service-Dominant Logic: Digitalization enables value co-creation with customer participation.
Trantopoulos, K; von Krogh, G; Wallin, MW; Woerter, M	2017	EXTERNAL KNOWLEDGE AND INFORMATION TECHNOLOGY: IMPLICATIONS FOR PROCESS INNOVATION PERFORMANCE	MIS QUARTERLY	10.25300/MISQ/2017/41.1.15	External Search Depth	Process Innovation Performance (Cost Reduction)	N/A	Data Access Systems, Network Connectivity	Digital infrastructure: data access systems (ERP, SCM, CRM) and network connectivity (LAN) → knowledge acquisition, integration, sharing → transparency, collaboration, process innovation.	External Search Depth (Knowledge sources); Absorptive Capacity (Acquisition, Assimilation, Application).	IT systems and network connectivity enhance process innovation performance by strengthening knowledge absorption, which serves as the core mediating mechanism.	Knowledge-Based View: Firms gain advantage by absorbing external knowledge, with IT as the infrastructure for acquisition, integration, and application. Absorptive Capacity Theory: IT enhances absorptive capacity by enabling access and connectivity, transforming external knowledge into innovation outcomes.
Hanelt, A; Bohnsack, R; Marz, D; Marante, CA	2021	A Systematic Review of the Literature on Digital Transformation: Insights and Implications for Strategy and Organizational Change	JOURNAL OF MANAGEMENT STUDIES	10.1111/joms.12639	N/A	N/A	N/A	N/A	Digital Transformation (technological: AI, IoT, blockchain, cloud; organizational: strategy, legacy, TMT orientation; environmental: regulations, infrastructure, consumer demand).	Innovation Capability (Digital strategy, Digital innovation, Digital capability exploitation); Integration Capability (Organizational unblocking, Technological flexibility, Physical–digital coordination); Managerial Capability (Tech-driven management, Agile structures).	Digital technologies and environmental pressures drive organizational transformation through innovation and integration mechanisms, leading to adaptive structures and deeper ecosystem embedding.	Continuous Change Theory: Digitalization shifts organizations from episodic change to ongoing adaptation. Institutional Diffusion Theory: Digital technologies diffuse as new institutional elements reshaping practices. Technology Structuration Theory: Technology and organizations co-evolve through practice-based interactions. Ecosystem Theory: Organizational capabilities must align with the dynami…
Kong, DM; Liu, BY	2023	Digital Technology and Corporate Social Responsibility: Evidence from China	EMERGING MARKETS FINANCE AND TRADE	10.1080/1540496X.2023.2199122	Degree of Digital Transformation (DT)	Corporate Social Responsibility Performance (CSRP)	Environmental Protection Management, Internal Control Quality	Financing Constraints, Regulatory Pressure	Digital technologies encompass AI (machine/deep learning), blockchain (cryptocurrency, smart contracts), cloud computing (stream/memory computing, IoT), big data (mining, visualization), and applications (e-commerce, smart healthcare, transport, homes).	Environmental Management Capability (Pollution control, Resource efficiency); Internal Control Capability (Governance efficiency, Data security & privacy).	Digital technologies enhance CSR performance by improving environmental management and strengthening internal control, with these two capabilities acting as key mediators.	Resource-Based View: Digital technologies as unique resources enhance non-economic performance such as CSR. Stakeholder Theory: Digitalization enables firms to respond more effectively to stakeholder needs like environment and welfare. Disruptive Innovation Theory: Digitalization reshapes CSR practices through transformative technologies.
Ciampi, F; Demi, S; Magrini, A; Marzi, G; Papa, A	2021	Exploring the impact of big data analytics capabilities on business model innovation: The mediating role of entrepreneurial orientation	JOURNAL OF BUSINESS RESEARCH	10.1016/j.jbusres.2020.09.023	Big Data Analytics Capabilities (BDAC)	Business Model Innovation (BMI)。	Entrepreneurial Orientation (EO)。	N/A	Big Data Analytics Capabilities (tangible: infrastructure, tools, funding; human: technical, managerial; intangible: culture, learning).	Entrepreneurial Orientation (Innovativeness, Proactivity, Risk-taking); Business Model Innovation (Value creation, Value proposition, Value capture).	Big data analytics capability directly fosters business model innovation and indirectly does so through entrepreneurial orientation, which partially mediates this effect.	Dynamic Capabilities View: BDAC as lower-order and EO as higher-order capabilities drive BMI as adaptive innovation. RBV & KBV: DCV extends static resource and knowledge views by stressing dynamic configuration.
Chatfield, AT; Reddick, CG	2019	A framework for Internet of Things-enabled smart government: A case of IoT cybersecurity policies and use cases in US federal government	GOVERNMENT INFORMATION QUARTERLY	10.1016/j.giq.2018.09.007	IoT cybersecurity policy; Digital technology policy	Smart Government Performance	IoT-enabled Dynamic Capabilities	N/A	IoT Capabilities (sensing, communicating, processing, actuating, intelligent response); Policy Dimension (digital tech policy: e-gov, R&D, IP, tax; IoT cybersecurity: device, standards, supply chain, regulation).	Core Capabilities (Sensing, Seizing, Transforming/Reconfiguring); IoT-enabled Dynamic Capabilities (Citizen responsiveness, Governance restructuring, Collaboration, Coordination, Innovation).	Smart government transformation is driven by IoT-enabled dynamic capabilities—sensing, responding, and reconfiguring—shaped by digital technology and cybersecurity policies that create the governance conditions for effective IoT deployment.	Dynamic Capabilities Theory: Governments, like firms, must build sensing, responding, and reconfiguring capabilities to adapt to rapid technological change, enabling the shift from e-government to smart government.
Nayal, K; Raut, RD; Yadav, VS; Priyadarshinee, P; Narkhede, BE	2022	The impact of sustainable development strategy on sustainable supply chain firm performance in the digital transformation era	BUSINESS STRATEGY AND THE ENVIRONMENT	10.1002/bse.2921	Supply Chain Collaboration and Coordination;Sustainable Development Strategy	Sustainable Supply Chain Firm Performance	Digital Transformation	N/A	Digital Supply Chains: Technologies (BDA, IoT, AI, CC, BC); Goals (transparency, agility, real-time sharing, decision efficiency); Capabilities (analytics, automation, connectivity, predictive maintenance); Mechanisms (collaboration, cost reduction, sustainability).	SCC (Information sharing, Resource integration, Risk sharing); SDS (Green production, Eco-design, Social responsibility); COA (Efficiency, Innovation, Quality).	Digitalization both drives and is driven by supply chain collaboration, fully mediates its effect on competitive advantage, and—together with sustainability strategy—enables collaboration to translate into superior outcomes.	Resource-Based View: Digital technologies as unique resources create competitive advantage. Relational View: Cross-organizational collaboration generates relational rents. Transaction Cost Economics: Digitalization reduces collaboration costs and information asymmetry. Technology–Organization–Environment Framework: Technology, organization, and environment jointly shape transformation. Integrated…
Wang, HC; Feng, JZ; Zhang, H; Li, X	2020	The effect of digital transformation strategy on performance The moderating role of cognitive conflict	INTERNATIONAL JOURNAL OF CONFLICT MANAGEMENT	10.1108/IJCMA-09-2019-0166	Digital Transformation Strategy (DTS)	Short-term financial performance, Long-term financial performance	N/A	Cognitive conflict	DTS （Technology Use, Value Creation, Structural Change）	Short-term Financial Performance (ROS, ROA, ROE, ROI); Long-term Financial Performance (Market share, Quality, Customer satisfaction, Productivity); TMT Cognitive Conflict (Task-related conflict).	Digital transformation strategy enhances financial performance directly, while cognitive conflict exerts an inverted U-shaped moderation—improving decision quality at moderate levels but hindering efficiency when too low or high—with conflict management crucial to sustaining positive effects.	Structural Contingency Theory: Digital transformation strategies must align with internal and external environments, with structural adjustments improving performance. Conflict Management Theory: Moderate minority dissent stimulates innovation, but excessive cognitive conflict causes overload and inefficiency. Strategy-as-Practice Theory: Micro-level mechanisms such as executive cognitive conflic…
Ishfaq, R; Davis-Sramek, E; Gibson, B	2022	Digital supply chains in omnichannel retail: A conceptual framework	JOURNAL OF BUSINESS LOGISTICS	10.1111/jbl.12277	N/A	N/A	N/A	N/A	Digital Awareness (vision, value); Digital Ecosystem (nonlinear collaboration, interdependencies, structural reconfiguration); Digital Transformation (network visibility, demand sensing, cognitive automation, execution flexibility).	Collaborative Digital Enterprise (Cross-department collaboration, Trust building); Enhanced Customer Centricity (Customer engagement, Value co-creation); Effective Decision Making (Speed of discovery, Speed of action).	Digital technologies foster ecosystem restructuring, collaboration, customer centricity, and decision agility, with data integration and AI-enabled automation mediating the translation of digital inputs into organizational flexibility and value co-creation.	Structural Contingency Theory: Digitalization realigns structures for omni-channel strategy–structure fit. Service-Dominant Logic: Digital tools enable customer-centric value co-creation. Ecosystem Theory: Retail supply chains evolve into interdependent ecosystems via technology.
Khurana, I; Dutta, DK; Ghura, AS	2022	SMEs and digital transformation during a crisis: The emergence of resilience as a second-order dynamic capability in an entrepreneurial ecosystem	JOURNAL OF BUSINESS RESEARCH	10.1016/j.jbusres.2022.06.048	Use of digital technologies	Resilience capability; Digital transformation	Dynamic capabilities (sensing, seizing, transforming)	N/A	Digital Technologies (AI, cloud, IoT, blockchain); Digital Functions (compression, conservation, expansion, substitution/combination); Digital Applications (customer acquisition, process automation, supply chain optimization).	Dynamic Capabilities (Sensing, Seizing, Transforming); Resilience (Micro: Cognitive flexibility, Fast learning; Meso: Resource reconfiguration, Business model adjustment; Macro: Ecosystem collaboration).	Digital technologies strengthen resilience by enhancing sensing, seizing, and transforming capabilities, with dynamic capabilities mediating this effect across entrepreneurial, organizational, and ecosystem levels.	Dynamic Capabilities Theory: Firms adapt through sensing, seizing, and transforming, with digital technologies accelerating capability building. Resilience Theory: Digital technologies indirectly enhance resilience at individual, organizational, and ecosystem levels through dynamic capabilities. Ecosystem Theory: Digitalization blurs boundaries and enables resource flows and collaborative innovat…
Wiesböck, F; Hess, T; Spanjol, J	2020	The dual role of IT capabilities in the development of digital products and services	INFORMATION & MANAGEMENT	10.1016/j.im.2020.103389	IT Capabilities (IT-C)	DPI Performance	DPI Capabilities (DPI-C)	N/A	Digital Product & Service Innovation (distributed, combinatorial, generative, data-driven, accelerated lifecycle, user experience integration, platform ecosystems); Digital Resources (technologies, solutions, business concepts).	IT Capability (Infrastructure, Business alignment, IT proactiveness); Digital Innovation Capability (Technology application, Solution development, Business concept design).	IT capability directly enhances digital innovation performance and indirectly does so through digital innovation capability, which serves as a partial mediator.	Resource-Based View: IT and digital resources as VRIN assets create advantage through integration. Dynamic Capabilities Theory: IT-C adapts to change, DPI-C reconfigures digital resources. Ambidexterity Theory: IT acts as both creator of and enabler for innovation.
Ghobakhloo, M; Fathi, M	2020	Corporate survival in Industry 4.0 era: the enabling role of lean-digitized manufacturing	JOURNAL OF MANUFACTURING TECHNOLOGY MANAGEMENT	10.1108/JMTM-11-2018-0417	IT resources; IT investments; Manufacturing digitization initiatives	Operational performance (defect rate, maintenance efficiency, etc.); Financial performance (ROA, ROS, ROI); Strategic performance (customer satisfaction, flexibility)	Lean-digitized manufacturing capability; IT-enabled dynamic capabilities	N/A	Technological Infrastructure (cloud ERP, IIoT sensors/vision, advanced manufacturing, data integration); Data Applications (real-time analytics, predictive maintenance, e-kanban); Digital Strategy (phased implementation, cost–benefit balance).	Core Capabilities (LM practices: JIT, TQM, Maintenance; Dynamic: Sensing, Seizing, Transforming); Resource Base (Human: IT training, Collaboration culture; Technological: Infrastructure, Data governance); Performance (Operational: Defect reduction, Efficiency; Strategic: Customer satisfaction, Flexibility, ROA/ROS).	Digital resource investment fosters dynamic capabilities in lean manufacturing by enabling IT-driven integration and learning, with ERP and IIoT enhancing cross-functional coordination, real-time adjustments, and continuous improvement.	IT-Enabled Capability Perspective: IT resources create value indirectly by enhancing organizational capabilities, requiring complementarity with practices to form scarce, inimitable strengths. Dynamic Capabilities Theory: Firms adapt through sensing failures, seizing new technologies, and transforming processes. Contingency Theory: SMEs adopt phased digitalization strategies based on resource con…
Bordeleau, FE; Mosconi, E; de Santa-Eulalia, LA	2020	Business intelligence and analytics value creation in Industry 4.0: a multiple case study in manufacturing medium enterprises	PRODUCTION PLANNING & CONTROL	10.1080/09537287.2019.1631458	BI&A Technical Infrastructure, BI&A Team; Senior Management-IT Alignment	Operational Business Value; Strategic Business Value	BI&A Operational Capabilities; BI&A Strategic Capabilities	Organizational Learning Ambidexterity	Data Dimension (flows, big data 5Vs, real-time analytics); Technology Dimension (ERP/MES/BI&A, autonomous CPS); Application Dimension (operational BI&A, strategic BI&A).	Resource Base (Tech team, Infrastructure, Management–IT alignment); Dynamic Capabilities (Operational, Strategic); Organizational Learning (Exploratory, Exploitative, Ambidextrous).	Digital resources build organizational capabilities that translate into efficiency and competitiveness, with organizational learning and leadership mediating the transformation of infrastructure and analytics into operational and strategic value.	Resource-Based View: Firms gain advantage from scarce and inimitable resources such as data and technology. Dynamic Capabilities Theory: Firms integrate, build, and reconfigure resources to adapt to rapid change. Organizational Learning Theory: Exploration and exploitation learning enable continuous innovation. Contingency Theory: Strategies and structures must align with environmental conditions.
Chirumalla, K	2021	Building digitally-enabled process innovation in the process industries: A dynamic capabilities approach	TECHNOVATION	10.1016/j.technovation.2021.102256	Digital technologies / Digitalization adoption	Process Innovation performance / Organizational transformation	Dynamic capabilities (sensing, seizing, reconfiguring)	N/A	Technological Infrastructure (IoT, AI, cloud, big data for real-time automation); Data Strategy (standardization, integration, feedback optimization); Digital Maturity (technology adoption, data utilization); Process Innovation (new methods, simulation, predictive maintenance).	Sensing (History/need-driven, Proactive, Data-driven); Seizing (Root cause analysis, Opportunity evaluation, Management support); Reconfiguring (Information dissemination, Training support).	Digital technologies enhance sensing, seizing, and reconfiguring capabilities by enabling data-driven decisions and cross-functional collaboration, thereby accelerating problem identification, innovation adoption, and process transformation.	Dynamic Capabilities Theory: Firms adapt to rapid change through sensing, seizing, and reconfiguring, with digital technologies enhancing these capabilities by optimizing resource allocation and knowledge integration. Resource-Based View: Digital technologies as scarce resources help build inimitable competitive advantages such as data-driven process innovation.
Volberda, HW; Khanagha, S; Baden-Fuller, C; Mihalache, OR; Birkinshaw, J	2021	Strategizing in a digital world: Overcoming cognitive barriers, reconfiguring routines and introducing new organizational forms	LONG RANGE PLANNING	10.1016/j.lrp.2021.102110	N/A	N/A	N/A	N/A	Digital Tools (cloud, edge, AI/ML, IoT); Business Models (platforms, ecosystems, open innovation); Data-Driven Decisions (analytics for strategy, prediction, agility).	Cognitive Capability (Managerial cognitive frames, Collective mindsets); Dynamic Capability (New digital routines, Strategic flexibility); Organizational Structure (Flat/self-organized forms, Cross-boundary collaboration).	Digital technologies drive new business models and strategic innovation by enhancing data capabilities and reshaping managerial cognition, with routine reconfiguration and structural adaptation mediating the transformation.	Dynamic Capabilities Theory: Digital routines enable adaptation. Cognitive Frame Theory: Managers reshape business logic. Ecosystem Theory: Digitalization shifts value chains to ecosystems. Organizational Ambidexterity: Firms balance exploration and exploitation.
Di Vaio, A; Palladino, R; Pezzi, A; Kalisz, DE	2021	The role of digital innovation in knowledge management systems: A systematic literature review	JOURNAL OF BUSINESS RESEARCH	10.1016/j.jbusres.2020.09.042	N/A	N/A	N/A	N/A	Digital Tools (big data, IoT, platforms for knowledge management); Data-Driven Decisions (analytics for prediction and strategy); Open Innovation (digital-enabled knowledge sharing).	Knowledge Management (Acquisition, Storage, Sharing, Application); Dynamic Capability (Resource reconfiguration, Technology absorption); Collaboration (Cross-department, Cross-organization).	Digital tools enhance knowledge management and innovation capacity, which in turn improve firm performance, with knowledge sharing and predictive analytics mediating the process.	Knowledge-Based View: Knowledge as a core resource drives competitiveness. Dynamic Capabilities Theory: Digital tools enable adaptation and resource reconfiguration. Open Innovation Theory: Digitalization integrates internal and external knowledge to foster innovation.
Ancillai, C; Sabatini, A; Gatti, M; Perna, A	2023	Digital technology and business model innovation: A systematic literature review and future research agenda	TECHNOLOGICAL FORECASTING AND SOCIAL CHANGE	10.1016/j.techfore.2022.122307	N/A	N/A	N/A	N/A	Digital Technologies (IoT, cloud, big data, blockchain, AI, platforms; digitization & transformation); Levels (backend operations, customer interaction, business model reconfiguration); Impact Scope (value proposition, customer interface, infrastructure, financial models).	Core Capabilities (Technological: Data analytics, AI, IoT; Dynamic: Sensing, Seizing, Reconfiguring; Relational: Ecosystem collaboration); Capability Development (Basic: Tech adoption; Advanced: Data-driven decisions, Platform governance); Capability–Service Link (Low-digital: Process optimization; High-digital: Smart solutions).	Digital technology investments enhance technical capabilities and, through dynamic capabilities and ecosystem collaboration, drive business model innovation and value co-creation, with entrepreneurial orientation and structural separation as key mediators and industry context and firm size shaping the effects.	Dynamic Capabilities Theory: Digitalization drives business model innovation through sensing, seizing, and reconfiguring. Resource-Based View: Digital technologies as key resources create value only when matched with organizational capabilities. Ecosystem Theory: Digitalization enables cross-organizational collaboration through relationship management and data sharing. Institutional Theory: Legit…
Trischler, MFG; Li-Ying, J	2023	Digital business model innovation: toward construct clarity and future research directions	REVIEW OF MANAGERIAL SCIENCE	10.1007/s11846-021-00508-2	N/A	N/A	N/A	N/A	Digital Technologies (automation, interaction, intermediation, data, connectivity); Digital Features (digitization, data-driven decisions, low entry barriers, dynamic competition).	Dynamic Capabilities (Opportunity sensing/seizing, Resource reconfiguration, Monitoring/coordination – second-order); Learning (Single-loop, Double-loop, Knowledge reorganization/search); Strategic Capabilities (Top-level intent, Middle-management execution, Change management).	Digital technologies strengthen dynamic, learning, and strategic capabilities by enabling data-driven decisions, fostering an experimental culture, and supporting cross-functional collaboration.	Behavioral Theory of the Firm: Bounded rationality and incremental learning explain organizational adaptation in digital environments. Dynamic Capabilities Theory: Digital technologies are transformed into competitive advantage through dynamic capabilities. Ambidexterity Theory: Digitalization balances exploration of new business models and exploitation of existing processes. Institutional Theory…
Scuotto, V; Nicotra, M; Del Giudice, M; Krueger, N; Gregori, GL	2021	A microfoundational perspective on SMEs' growth in the digital transformation era	JOURNAL OF BUSINESS RESEARCH	10.1016/j.jbusres.2021.01.045	Individual digital capabilities	Innovation performance, SME growth	N/A	N/A	Digital Skills (information, communication, software/content creation; problem-solving excluded due to data gaps).	Innovation Performance (Continuous innovation, Prototype development, External adoption); Firm Growth (Sales growth, Employee growth).	Individual digital capability directly enhances both innovation performance and firm growth, with innovation performance partially mediating the effect on growth.	Microfoundations Theory: Individual capabilities such as digital skills underpin organizational outcomes like innovation and growth. Resource-Based View: Digital capabilities as key resources drive competitive advantage. Penrose Growth Theory Extension: Beyond interpersonal trust, digital capabilities are central to modern firm growth.
Lanzolla, G; Pesce, D; Tucci, CL	2021	The Digital Transformation of Search and Recombination in the Innovation Function: Tensions and an Integrative Framework*	JOURNAL OF PRODUCT INNOVATION MANAGEMENT	10.1111/jpim.12546	Digitalization (reinforce/overturn knowledge structures; substitute/complement competencies)	Search depth/breadth; Knowledge recombination outcomes (layering, integration, grafting, none)	N/A	Cognitive and emotional costs; Knowledge complexity; Goal alignment	Core Attributes (digitization: editability, replicability, granularity, programmability, modularity; connectivity: accessibility, interoperability, ubiquity, speed, synchronization); Tensions (reinforcing vs. disrupting existing knowledge structures).	Core Attributes (Resources/Capabilities: Complementarity vs. Substitution; Cognitive/Emotional costs: Cognitive load, Emotional responses); Tensions (Substitution vs. Complementarity).	Digital attributes reshape knowledge structures and capability configurations, driving search, recombination, and innovation outcomes, with cognitive load reduction facilitating and emotional costs constraining these effects.	Knowledge Recombination Theory: Digitalization drives innovation through new combinations. Organizational Learning Theory: Digitalization reshapes exploration–exploitation balance. Resource-Based View: Digital skills as key resources determine innovation capacity. Affective Cognition Theory: Emotions regulate technology adoption and knowledge use. Integrated Framework: Four quadrants—knowledge la…
Ghobakhloo, M; Iranmanesh, M; Grybauskas, A; Vilkas, M; Petraite, M	2021	Industry 4.0, innovation, and sustainable development: A systematic review and a roadmap to sustainable innovation	BUSINESS STRATEGY AND THE ENVIRONMENT	10.1002/bse.2867	N/A	N/A	N/A	N/A	Core Technologies (additive manufacturing, blockchain, mixed reality); Supporting Technologies (networking, embedded systems, sensors, enterprise systems); Design Principles (real-time capability, decentralization, interoperability, modularity, virtualization).	Internal Management (Green Absorptive, Talent Management, Collaboration & Learning); External Collaboration (Partnership, Value Chain Integration); Innovation (Green Innovation – Process, Product; Product Development & Lifecycle); Strategic Orientation (Sustainable Innovation Orientation, Advanced Manufacturing).	Digital technologies and design principles foster sustainable innovation by enabling cross-functional collaboration, value chain integration, and advanced manufacturing, with information sharing, knowledge management, and real-time decision-making serving as key mediators.	Resource-Based View: Digital technologies and organizational capabilities as scarce resources combine to create sustainable advantage. Dynamic Capabilities Theory: Digitalization enables dynamic adjustment of capabilities to meet sustainable innovation needs. Stakeholder Theory: Digitalization integrates internal and external stakeholders to foster collaborative innovation. Innovation Diffusion T…
Kozanoglu, DC; Abedin, B	2021	Understanding the role of employees in digital transformation: conceptualization of digital literacy of employees as a multi-dimensional organizational affordance	JOURNAL OF ENTERPRISE INFORMATION MANAGEMENT	10.1108/JEIM-01-2020-0010	Employees’ Digital Literacy	Digital Transformation Effectiveness / Organizational Performance	Digital Literacy (as Organizational Affordance)	N/A	Affordance in Information (digital literacy: data literacy, collaboration, content creation, security, problem-solving); Affordance in Articulation (organizational use: technology absorption, innovation, digital process integration).	Absorptive Capacity (Learning attitude, Participation willingness); Business Agility (Rapid response, Resource utilization); Digital Integration (Operational and relational digital practices).	Individual digital literacy translates into enhanced organizational capabilities through digital practices, mediated by employee–technology interactions and shaped by organizational culture and design context.	Affordance Theory: Digital literacy reflects employee–technology possibilities shaped by cognition and social interaction. Technology Practice Theory: Technology use is socially constructed and enacted within organizational contexts.
Gfrerer, A; Hutter, K; Füller, J; Ströhle, T	2021	Ready or Not: Managers' and Employees' Different Perceptions of Digital Readiness	CALIFORNIA MANAGEMENT REVIEW	10.1177/0008125620977487	Perceptions of digital readiness (manager vs. employee)	Digital transformation success	N/A	N/A	Digital Readiness—Individual (beliefs: attitudes, perceived readiness; competences: knowledge, skills) and Organizational (beliefs: empowerment, participation; capabilities: readiness, innovation barriers).	Dynamic Capabilities (Leadership role, Middle-management bridging); Resource-Based View (Digital skills reserve, Structural adaptability).	Digital transformation is driven by new technology demands and shaped by leadership attitudes, with middle management execution mediating outcomes and perceptual gaps between managers and employees moderating change readiness.	Change Readiness Theory: Digital readiness framework highlights technology-specific challenges such as blockchain knowledge. Upper Echelons Theory: Top managers’ optimistic bias shapes overall transformation strategies. Social Cognitive Theory: Managers as role models influence employee behavior through self-efficacy.
Akter, S; Michael, K; Uddin, MR; McCarthy, G; Rahman, M	2022	Transforming business using digital innovations: the application of AI, blockchain, cloud and data analytics	ANNALS OF OPERATIONS RESEARCH	10.1007/s10479-020-03620-w	N/A	N/A	N/A	N/A	ABCD Technologies (AI, blockchain, cloud, data analytics); Applications (healthcare, manufacturing, retail, finance).	Dynamic Capabilities (Digital strategy, Cross-functional integration, Talent & operations); Resource-Based View (Data governance, Technology portfolio).	ABCD technologies enhance efficiency and decision-making while fostering trust and customer loyalty, with process digitalization and personalized experiences serving as key mediators.	Dynamic Capabilities Theory: Organizations adapt to market change through sensing, seizing, and reconfiguring with digital technologies. Resource-Based View: Data and technologies as scarce resources generate competitive advantage. Transaction Cost Theory: Blockchain reduces verification costs and enhances transaction efficiency.
Ciampi, F; Faraoni, M; Ballerini, J; Meli, F	2022	The co-evolutionary relationship between digitalization and organizational agility: Ongoing debates, theoretical developments and future research perspectives	TECHNOLOGICAL FORECASTING AND SOCIAL CHANGE	10.1016/j.techfore.2021.121383	N/A	N/A	N/A	N/A	Technological Capabilities (IT infrastructure, business spanning, proactive stance, big data analytics, emerging technologies like IoT/AI/blockchain/social media); Digital Stages (digitization, digitalization, digital transformation).	Organizational Agility (Responsiveness, Adaptability, Market sensitivity, Supply chain agility); Dynamic Capabilities (Sensing, Seizing, Reconfiguring).	Digital technologies and IT infrastructure directly enhance organizational agility, while absorptive capacity, innovative climate, and supply chain integration mediate this effect, and environmental uncertainty and agile-oriented culture strengthen it.	Dynamic Capabilities Theory: Digital capabilities and organizational agility act as dynamic capabilities that reconfigure resources to adapt to rapid change. Knowledge-Based View: Digital technologies enhance knowledge management, strengthening agility. Resource Dependence Theory: Organizations rely on digital resources to manage external uncertainty.
Bhandari, KR; Zámborsky, P; Ranta, M; Salo, J	2023	Digitalization, internationalization, and firm performance: A resource-orchestration perspective on new OLI advantages	INTERNATIONAL BUSINESS REVIEW	10.1016/j.ibusrev.2023.102135	Digitalization	Firm Performance (EBIT)	N/A	Degree of Outward Internationalization (DOI); FDI inflows	Digital Resources (firm-specific assets & agility, network resources like IoT/remote tech, synchronization via big data/AI/ML); Digital Stages (resource utilization → FSAs, resource orchestration for competitive advantage).	Resource Orchestration (Structuring, Bundling, Leveraging); New OLI Advantages (Open-resource, Linkage, Integration).	Digital resources strengthen structuring, coordinating, and deployment capabilities, with internationalization and foreign investment inflows amplifying their performance effects through knowledge spillovers and transfer.	Resource Orchestration Theory: Digital resources create performance through structuring, bundling, and leveraging. New OLI Framework: Digitalization weakens traditional ownership–location–internalization and emphasizes openness, linkage, and integration advantages. Contingency Perspective: Digital performance follows a J-shaped curve moderated by internationalization and FDI.
Eslami, MH; Jafari, H; Achtenhagen, L; Carlbäck, J; Wong, A	2024	Financial performance and supply chain dynamic capabilities: the Moderating Role of Industry 4.0 technologies	INTERNATIONAL JOURNAL OF PRODUCTION RESEARCH	10.1080/00207543.2021.1966850	Supply Chain Integration (SCI)	Financial Performance	Supply Chain Agility (SCA)	Industry 4.0 Technologies	Industry 4.0 Technologies (IoT, cloud, big data, additive manufacturing, robotics) classified as things-oriented (real-time monitoring), internet-oriented (global data transfer), and semantic-oriented (data processing); enabling remote supply chain monitoring, autonomous decisions, and enhanced information sharing.	Supply Chain Integration (Joint problem-solving, Information sharing, Partner involvement); Supply Chain Agility (Design/cost/production adjustment, New product launch); Financial Performance (Profit growth, Market share, ROI, ROA).	Supply chain integration improves financial performance entirely through supply chain agility, with Industry 4.0 technologies strengthening the agility–performance link but not the integration–agility link.	Dynamic Capabilities Theory: Lower-order capabilities enable collaboration, higher-order capabilities create advantage, strengthened by digital technologies and processes. Resource-Based View: Industry 4.0 technologies as scarce resources enhance decisions but require organizational capabilities to unlock value.
Nisar, QA; Nasir, N; Jamshed, S; Naz, S; Ali, M; Ali, S	2021	Big data management and environmental performance: role of big data decision-making capabilities and decision-making quality	JOURNAL OF ENTERPRISE INFORMATION MANAGEMENT	10.1108/JEIM-04-2020-0137	Big Data Analytics (BDA) capabilities	Organizational agility; Firm performance	Organizational agility	Organizational culture; Top management support	Big Data Challenges (leadership, talent, technology, culture); Decision-Making Capabilities (knowledge exchange, collaboration, process integration, flexible infrastructure, data & decision quality); Governance (management frameworks, coordination & control).	Decision-making Quality (Effectiveness, Efficiency); Environmental Performance (Pollution reduction, Resource efficiency).	Big data management challenges shape environmental performance through big data decision-making capabilities that enhance decision quality, with decision effectiveness and efficiency serving as mediators and data governance strengthening these effects.	Dynamic Capabilities Theory: Big data decision-making reconfigures resources to sustain advantage. Resource-Based View: Big data as a key resource drives capability and performance when well managed.
Dabrowska, J; Almpanopoulou, A; Brem, A; Chesbrough, H; Cucino, V; Di Minin, A; Giones, F; Hakala, H; Marullo, C; Mention, AL; Mortara, L; Norskov, S; Nylund, PA; Oddo, CM; Radziwon, A; Ritala, P	2022	Digital transformation, for better or worse: a critical multi-level research agenda	R & D MANAGEMENT	10.1111/radm.12531	N/A	N/A	N/A	N/A	Analytical Levels (individual: adoption/skills; organizational: strategy, structure, value; ecosystem: platforms, governance, evolution; geopolitical: data sovereignty, IP, global competition); PIAI Framework (perception, interpretation, action, impact).	Core Capabilities (Dynamic flexibility, Digital analytics & AI integration, Value capture via networks); Structural Design (Cross-functional teams, DTO, CDO role).	Digital technologies and external pressures reshape organizational processes and compliance, with skill upgrading and ecosystem embedding mediating their translation into innovation and value co-creation.	Sociotechnical Systems Theory: Digital technologies reshape multilayer social structures. Dynamic Capabilities Theory: Digital capabilities help organizations face environmental uncertainty. Institutional Theory: Geopolitical contexts constrain digital strategies. Paradox Perspective: Digitalization creates tensions like efficiency gains versus well-being loss.
Khan, SJ; Dhir, A; Parida, V; Papa, A	2021	Past, present, and future of green product innovation	BUSINESS STRATEGY AND THE ENVIRONMENT	10.1002/bse.2858	Institutional pressures (regulatory, normative, cognitive, international)	Green Product Innovation (GPI)	Organizational capabilities, Organizational learning	Structural changes, Barriers to GPI	Digital Applications in Green Innovation (big data, IoT, AI for eco-design); Tool Integration (ERP, SCM for resource efficiency); Data-Driven Decisions (analytics for strategy and emission reduction).	Green Motivation (Instrumental, Relational, Moral); Environmental Ethics & Commitment; Environmental Management Systems; R&D (Green tech); Technological Readiness.	Digital technologies enhance organizational learning and environmental management, with knowledge integration and efficiency gains mediating their impact on green innovation.	Dynamic Capabilities Theory: Digitalization enables resource reconfiguration to meet green innovation needs. Organizational Learning Theory: Digitalization enhances knowledge acquisition and transformation to support green innovation. Institutional Theory: External pressures such as regulations are internalized through digital tools to strengthen organizational capabilities.
Huang, YJ; Li, SH; Xiang, XY; Bu, YJ; Guo, Y	2022	How can the combination of entrepreneurship policies activate regional innovation capability? A comparative study of Chinese provinces based on fsQCA	JOURNAL OF INNOVATION & KNOWLEDGE	10.1016/j.jik.2022.100227	Entrepreneurship Policies (TTP, FTP, DTP, TP, GIMP)	Regional Innovation Capability (RIC)	N/A	N/A	Digitalization Capabilities—defined as the ICT-enabled ability to integrate, reconfigure, and recreate products, services, and processes—comprise ICT Infrastructure, Use, and Integration capabilities (spanning resource, operational, and strategic levels).	Resilience Capabilities (Anticipation, Coping, Adaptation).	Digital capabilities—spanning ICT infrastructure, use, and integration—strengthen organizational resilience by enhancing anticipation, coping, and adaptation, with ICT-enabled dynamic routines mediating this transformation.	Resource-Based View: Digital capabilities act as strategic resources shaping firm performance. Dynamic Capabilities Theory: Firms enhance resilience through sensing, responding, and reconfiguring. Organizational Resilience Theory: Resilience is decomposed into capabilities enabling recovery in turbulent environments.
Babu, MM; Rahman, M; Alam, A; Dey, BL	2024	Exploring big data-driven innovation in the manufacturing sector: evidence from UK firms	ANNALS OF OPERATIONS RESEARCH	10.1007/s10479-021-04077-1	BDA capability, Data resources, Organizational capabilities	Data-Driven Innovation (DDI), Innovation outcomes	N/A	N/A	Core Digital Technologies (BDA, AI/ML, IoT, cloud); Data-Driven Innovation (7-step process: conceptualization, acquisition, refinement, storage, distribution, presentation, feedback); Big Data Features (6Vs: volume, velocity, variety, value, veracity, variability).	Dynamic Capabilities (Sensing, Seizing, Reconfiguring); Resource Base (Technological, Human, Cultural – data-driven); External Collaboration (Supply chain integration, Customer engagement).	Big data analytics and IoT enhance efficiency and decision-making directly and indirectly, with knowledge management and collaborative networks mediating their impact, while industry context and firm size condition the outcomes.	Dynamic Capabilities Theory: Big data analytics reconfigures resources to enhance competitiveness. Institutional Theory: External pressures such as regulations drive standardized data governance. Technology–Organization–Environment Framework: Adoption of big data depends on tool maturity, organizational resources, and policy support.
Urbinati, A; Chiaroni, D; Chiesa, V; Frattini, F	2020	The role of digital technologies in open innovation processes: an exploratory multiple case study analysis	R & D MANAGEMENT	10.1111/radm.12313	Digital technologies (Big Data, IoT, IKM, Cloud, PLM, SoRP)	Firm performance	N/A	N/A	Core Digital Technologies (big data, IoT, PLM, rapid prototyping, IKM, cloud); Application Stages (idea generation, development, commercialization); Functions (knowledge management, accelerated innovation, external collaboration).	Organizational Capabilities (R&D restructuring, New digital units, Training); Process Capabilities (Enabling: Planning, Resource allocation, Collaboration; Enabled: Data-driven decisions, Feedback loops, Iteration).	Digital technologies improve innovation efficiency directly and enhance dynamic capabilities indirectly through organizational learning, with knowledge management and collaborative networks mediating the process and industry and firm size shaping the outcomes.	Change Management Theory: Organizations adapt to digital change through phased actions, emphasizing leadership, culture, and process redesign. Open Innovation Theory: Digital technologies reduce barriers to knowledge flow and foster external knowledge integration. Dynamic Capabilities Theory: Digital capabilities like data analytics are transformed into organizational agility for rapid market res…
Khan, SJ; Kaur, P; Jabeen, F; Dhir, A	2021	Green process innovation: Where we are and where we are going	BUSINESS STRATEGY AND THE ENVIRONMENT	10.1002/bse.2802	N/A	N/A	N/A	N/A	Digital Technologies (big data analytics for resource efficiency, advanced manufacturing for green process innovation); Knowledge Search (breadth to diversify and reduce risk, depth to specialize and lower transaction costs).	Absorptive Capacity (External pressure → Innovation); Green Supplier Learning (Sustainable tech & materials); Dynamic Capabilities (Digital–strategy integration, Environmental adaptation).	Digital technologies and search activities enhance absorptive and dynamic capabilities, with knowledge integration and resource generation mediating their impact on innovation and adaptability.	Resource-Based View: Digital technologies and organizational capabilities as scarce resources enhance competitive advantage. Institutional Theory: External pressures such as regulations drive digitalization and organizational change for compliance. Dynamic Capabilities Theory: Firms reconfigure capabilities through digitalization to respond to environmental change.
Meyer, KE; Li, JT; Brouthers, KD; Jean, RJ	2023	International business in the digital age: Global strategies in a world of national institutions	JOURNAL OF INTERNATIONAL BUSINESS STUDIES	10.1057/s41267-023-00618-x	N/A	N/A	N/A	N/A	Digital Strategies (platform ownership, platform participation, legacy business transformation); Tech-Driven Innovation (Industry 4.0, additive manufacturing, virtual communication, digital products/services); Digital–Internationalization Nexus (non-equity modes, global integration vs. local adaptation).	Dynamic Capabilities (Sensing, Learning, Integration, Coordination); Digital Infrastructure (IT flexibility, Data governance); Ecosystem Management (Platform governance, Risk management).	Digital technologies and global market demands drive efficiency and innovation through dynamic and ecosystem capabilities, with institutional distance, network effects, national resources, and cultural contexts shaping the outcomes.	Internalization Theory: Digital platforms replace equity modes by controlling key digital assets such as data and algorithms. Dynamic Capabilities Theory: Organizations adapt to digital change through sensing, learning, and integrating. Institutional Theory: National institutions such as privacy laws and taxation constrain and enable digital strategies. Network Effects Theory: Platform value grow…
Wiesböck, F; Hess, T	2020	Digital innovations Embedding in organizations	ELECTRONIC MARKETS	10.1007/s12525-019-00364-9	N/A	N/A	N/A	N/A	Core Dimension (tech-push vs. demand-pull; innovation in products/services, processes, business models); Enablers (IT portfolio, structure agility, culture, IT & digital capabilities); Governance (DTG structures, strategy alignment, cross-functional collaboration, leadership).	Core Capabilities (IT capability, Technological reconfiguration, Market responsiveness, Data-driven decision-making); Supporting Capabilities (Agility, Collaboration, Change management).	Digital technologies and market demands drive solution development and process digitalization, with infrastructure, governance, and cultural change mediating the translation into upgraded organizational capabilities and innovation.	Structuration Theory: Digital technologies and organizational capabilities mutually shape and reconfigure each other. Dynamic Capabilities Theory: Digital capabilities enable continuous competitive advantage through adaptation and iteration. Resource-Based View: Digital resources and capabilities such as data and platforms are key sources of advantage. Technology–Organization–Environment Framewor…
Li, L; Lin, JB; Ouyang, Y; Luo, X	2022	Evaluating the impact of big data analytics usage on the decision-making quality of organizations	TECHNOLOGICAL FORECASTING AND SOCIAL CHANGE	10.1016/j.techfore.2021.121355	Big Data Analytics Usage	Decision-Making Quality	Data Analytics Capabilities	N/A	Big Data Analytics Usage (frequency, familiarity, workflow integration; diverse & real-time data) enables the shift from experience-based to data-driven decisions, enhancing end-to-end diagnostic capabilities.	Core Capability (Data Analytics: Technical skills, Managerial skills; High-order integration); Function (Data → Insights for production, marketing, resource decisions).	Big data usage improves decision quality directly and indirectly through data analytics capability, which partially mediates the effect by combining technical accuracy with managerial insight.	Dynamic Capabilities Theory: Basic data use (BDU) evolves into advanced dynamic analytical capability (DAC) through resource integration and human expertise. Resource-Based View: Data as a key resource gains value only when transformed through dynamic capabilities.
Zeng, J; Khan, Z; De Silva, M	2019	The emergence of multi-sided platform MNEs: Internalization theory and networks	INTERNATIONAL BUSINESS REVIEW	10.1016/j.ibusrev.2019.101598	Network effects, Localized learning, Entrepreneurship	Value creation, Subsidiary performance	N/A	N/A	Core Elements (digital infrastructure, platform interactivity, direct & indirect network effects); Characteristics (user-driven value creation, low entry barriers, easy imitation requiring continuous innovation).	Core Capabilities (Network building, Adaptive learning, Experimentation/entrepreneurship); Challenges (HQ control vs. subsidiary flexibility, Internal knowledge vs. external collaboration).	Digital technologies strengthen network effects and trigger continuous innovation under low imitation costs, with localized network capabilities and knowledge spillovers mediating their translation into market adaptability.	Internalization Theory: Traditional logic fails to explain platform value creation through external networks, requiring extension from firm boundaries to network boundaries. Network Theory: Economic behavior is embedded in relational networks, with platform value determined by the scale of user interactions. Dynamic Capabilities Theory: Under non-ergodic uncertainty, firms adapt through experimen…
Ritala, P; Baiyere, A; Hughes, M; Kraus, S	2021	Digital strategy implementation: The role of individual entrepreneurial orientation and relational capital	TECHNOLOGICAL FORECASTING AND SOCIAL CHANGE	10.1016/j.techfore.2021.120961	Individual Entrepreneurial Orientation (IEO): Proactiveness, Risk-taking, Innovativeness	Digital Strategy Performance (MIND dimensions)	N/A	Relational Capital (Internal)	MIND Framework—Management (strategic alignment), Infrastructure (digital assets & HR), Networking/Sourcing (external resource use), Development (deploying resources for current/emerging needs).	Individual Entrepreneurial Orientation (Proactiveness, Risk-taking, Innovativeness); Relational Capital (Internal trust/collaboration, External stakeholder relations).	Individual entrepreneurial orientation enhances digital strategy performance mainly through proactiveness and risk-taking, while innovativeness shows no or even negative effects, with internal relational capital strengthening the former but dampening the latter due to overembedded networks.	Entrepreneurial Orientation Theory: Individual entrepreneurial behavior shapes digital strategy outcomes. Social Capital Theory: Relational capital enables access and exchange but excessive embeddedness limits innovation. Competing Values Framework: Digitalization aligns with flexible, innovative adhocracy culture. Design Science Research: Practitioner collaboration strengthens framework and scal…
Bag, S; Wood, LC; Mangla, SK; Luthra, S	2020	Procurement 4.0 and its implications on business process performance in a circular economy	RESOURCES CONSERVATION AND RECYCLING	10.1016/j.resconrec.2019.104502	Procurement 4.0 Strategy, Planning, Performance Review	Intention to Optimize Procurement Process, Enhanced CE Performance	N/A	Information Processing Capability	Procurement 4.0 Technologies (IoT, BDA, AI, blockchain for automation & real-time sharing); Digital Integration (vertical/horizontal ERP, cross-platform transparency); Toolset (basic: internet, e-procurement; advanced: AI category management, blockchain records).	Dynamic Capabilities (Sensing, Seizing, Reconfiguring); Information Processing Capability (Data collection/integration, Analytics/decision support); Intention to Optimize (Digital tool adoption, Process optimization goals).	Digital technologies enhance dynamic capabilities and employees’ optimization intent, with information processing capacity strengthening the translation of digital insights into strategic actions, ultimately improving circular economy performance.	Dynamic Capability View: Digital technologies as scarce resources build sustainable advantage through dynamic capabilities. Information Processing Theory: Information processing capability bridges digitalization and organizational capabilities, shaping technology effectiveness.
Mariani, MM; Machado, I; Magrelli, V; Dwivedi, YK	2023	Artificial intelligence in innovation research: A systematic review, conceptual framework, and future research directions	TECHNOVATION	10.1016/j.technovation.2022.102623	N/A	N/A	N/A	N/A	Drivers—Technological (big data, IoT, digital platforms for efficiency & innovation); Economic (AI for cost savings, productivity, decision support); Social (AI/IoT for sustainability and waste reduction).	Dynamic Capabilities (Sensing, Seizing, Reconfiguring via AI); Knowledge Management (Internal integration, External collaboration); Competitive Advantage (Market positioning, Innovation performance).	Technological, economic, and social drivers foster dynamic capabilities, knowledge management, and competitive advantage, with AI-enabled decision-making and innovation culture mediating the translation of digital inputs into strategic outcomes.	Dynamic Capabilities Theory: AI enhances sensing, seizing, and reconfiguring capabilities to drive innovation. Technology Acceptance Model: AI adoption depends on perceived usefulness and ease of use. Resource-Based View: AI as a scarce resource strengthens competitive advantage. Innovation Diffusion Theory: AI spreads across organizations through defined paths and influencing factors.
Barlette, Y; Baillette, P	2022	Big data analytics in turbulent contexts: towards organizational change for enhanced agility	PRODUCTION PLANNING & CONTROL	10.1080/09537287.2020.1810755	Leadership focus on BD, Talent management for BD, Technology for BD, Organizational culture for BD	Environmental performance	BD decision-making capabilities, Decision-making effectiveness, Decision-making efficiency	Big data governance	Big Data Analytics (5Vs, descriptive/predictive/prescriptive analyses, IoT/cloud/edge tools); Industry 4.0 Context (sensors, IoT, cloud, MES for real-time manufacturing and supply chain optimization).	Organizational Agility (Sensing, Responding – flexibility/adaptability); Dynamic Capabilities (Experimentation, Improvisation); Knowledge Management (Cross-department collaboration, Ecosystem cooperation); Governance & Decision-making (Distributed governance, Information governance).	Big data analytics enhance sensing and responding capabilities, with knowledge sharing, data-driven culture, and distributed governance mediating their translation into innovation performance and supply chain flexibility.	Resource-Based View: Big data analytics as a key resource becomes advantage through agility. Knowledge-Based View: Big data analytics strengthens knowledge creation and sharing. Top Management Support: Leadership drives adoption and cultural change. Organizational Learning Theory: Fast failure and improvisation enable learning.
Omrani, N; Rejeb, N; Maalaoui, A; Dabic, M; Kraus, S	2022	Drivers of Digital Transformation in SMEs	IEEE TRANSACTIONS ON ENGINEERING MANAGEMENT	10.1109/TEM.2022.3215727	Technological context (IT infrastructure, digital tools), Organizational context (innovation, skills, finance, regulation), Environmental context (business infrastructure, partners, competition, regulation)	Level of digital technology adoption	N/A	N/A	IT Infrastructure (cloud, networks); Digital Tools (AI, big data, blockchain, IoT, robotics); Digital Maturity (breadth and depth of technology integration).	Innovation (Products, Services, Processes); Human Skills (Digital & managerial competencies); Financial Resources (Investment capacity); Corporate Regulation (Policies, Incentives); Dynamic Capabilities (Resource reconfiguration, Market responsiveness).	Digital infrastructure, tools, and maturity enhance organizational, innovation, and dynamic capabilities, with resource efficiency and information transparency mediating the translation of digital adoption into competitive advantage.	Technology–Organization–Environment Framework: Digital adoption is driven by technology, organization, and environment, with IT infrastructure and innovation capability as dominant factors. Resource-Based View: Internal resources such as technology and human capital are the core drivers of digitalization. Dynamic Capabilities Theory: Digitalization enhances adaptability and innovation to build su…
Chen, PY; Dagestani, A	2023	What lies about circular economy practices and performance? Fresh insights from China	JOURNAL OF CLEANER PRODUCTION	10.1016/j.jclepro.2023.137893	Circular Economy Practices (CEP)	Firm Performance (TFP)	Resource Use Efficiency (RE)	Innovation Strategy (Ino), Digital Transformation Strategy (DT)	Digital Technology Use (big data, blockchain, IoT for resource/production optimization); Digital Transformation Strategy (keyword frequency in reports as proxy); Digital Ecosystem (systems for supply chain and resource monitoring).	Innovation (Patent count); Resource Efficiency (Investment efficiency – inverse); Dynamic Capabilities (Market responsiveness, Resource monitoring).	Digital technologies and transformation strategies enhance firm performance and circular economy practices by improving resource efficiency and reducing information asymmetry, with resource use, innovation orientation, and dynamic capabilities serving as key mediators.	Resource-Based Theory: Circular economy practices provide unique resources such as recovery capabilities that improve performance. Dynamic Capability Theory: Innovation and digital transformation strategies build dynamic capabilities like rapid market response, amplifying circular economy benefits. Stakeholder Theory: Digital technologies enhance transparency, reducing asymmetry with stakeholders…
Shashi; Centobelli, P; Cerchione, R; Ertz, M	2020	Agile supply chain management: where did it come from and where will it go in the era of digital transformation?	INDUSTRIAL MARKETING MANAGEMENT	10.1016/j.indmarman.2020.07.011	N/A	N/A	N/A	N/A	Technology Investment & Integration (IT, EDI, ERP, big data for sharing/forecasting/visibility); Information Sharing (IoT, EPOS for real-time responsiveness); Virtual Supply Chain (IT-enabled collaboration for end-to-end visibility and efficiency).	Supply Chain Flexibility (Procurement, Production, Logistics); Network Collaboration (Partnerships, Resource sharing); Dynamic Capabilities (Learning, Innovation, Adaptation); Managerial Support & Leadership (Commitment to digital/agile strategy).	Digital technologies, IT integration, and big data analytics enhance supply chain agility, collaboration, and performance, mediated by information processing capacity and the complementarity of technological and organizational resources.	Resource-Based View: Digital technologies as resources boost supply chain flexibility and collaboration. Dynamic Capabilities Theory: Digitalization enables firms to adapt and adjust dynamically. Information Processing Theory: Digital tools improve information flow and reduce uncertainty. Complementarity Theory: Technology value depends on alignment with management and employee skills.
Di Vaio, A; Latif, B; Gunarathne, N; Gupta, M; D'Adamo, I	2024	Digitalization and artificial knowledge for accountability in SCM: a systematic literature review	JOURNAL OF ENTERPRISE INFORMATION MANAGEMENT	10.1108/JEIM-08-2022-0275	Digitalization, Artificial Knowledge	Accountability, Sustainable Performance	N/A	N/A	Technology-driven Supply Chain (AI, Blockchain, IoT, Big Data); Data Integration (real-time sharing via digital platforms, knowledge management systems); Process Automation (workflow optimization, intelligent agents for knowledge retrieval); Decision Support (AI and big data enhance agility and transparency).	Dynamic Capabilities (Adaptation to change); Knowledge Management (Artificial knowledge, Organizational learning); Stakeholder Collaboration (Digital-enabled internal/external cooperation); Sustainable Performance (SDG-oriented outcomes).	Digital technologies directly strengthen supply chain resilience and indirectly enhance sustainable performance through knowledge management and accountability mechanisms.	Resilience Theory: Digitalization strengthens supply chains to withstand and recover from crises. Institutional Theory: Digitalization responds to external pressures such as stakeholder demands. Legitimacy Theory: Digitalization ensures accountability and meets social expectations for legitimacy. Stakeholder Theory: Digitalization fosters collaboration among multiple actors for sustainability goa…
Belhadi, A; Kamble, S; Gunasekaran, A; Mani, V	2022	Analyzing the mediating role of organizational ambidexterity and digital business transformation on industry 4.0 capabilities and sustainable supply chain performance	SUPPLY CHAIN MANAGEMENT-AN INTERNATIONAL JOURNAL	10.1108/SCM-04-2021-0152	Industry 4.0 Capabilities	Sustainable Supply Chain Performance	Digital Business Transformation; Organizational Ambidexterity	Circular Business Models	I4.0 Capabilities: Operational (real-time data, virtualization, decentralized decisions); Managerial (planning, monitoring, adjustment); Individual (programming, data skills, tech learning). Digital Transformation: Business model, Behavior (service, customer, ecosystem), Operations (standardization, process, skills), Value (creation, delivery).	Organizational Ambidexterity (Exploration–Exploitation, Agility, Configurability); Sustainable Performance (Economic, Environmental, Social); Circular Business Models (Lifecycle extension, 9R principles, Resource recovery, Product-as-a-service).	Industry 4.0 capabilities enhance sustainable performance through the dual mediation of digital business transformation and organizational ambidexterity, with circular business models strengthening the transformation pathway but not the ambidexterity pathway.	Dynamic Capability View: Industry 4.0 capabilities integrate technology, data, and human resources to enhance adaptability and sustainable performance. Practice-Based View: Digital business transformation and organizational ambidexterity act as practices that convert Industry 4.0 capabilities into sustainable outcomes. Resource-Based View Extension: Combining DCV and PBV, resources such as techno…
Jayashree, S; Reza, MNH; Malarvizhi, CAN; Gunasekaran, A; Rauf, MA	2022	Testing an adoption model for Industry 4.0 and sustainability: A Malaysian scenario	SUSTAINABLE PRODUCTION AND CONSUMPTION	10.1016/j.spc.2022.02.015	IT Resources Availability, Management Leadership, Teamwork, Market Pressure, External Support	Sustainability (Economic, Environmental, Social)	Industry 4.0 Adoption	N/A	Core Digital Technologies: BDA, AI/ML, IoT, Cloud; Data-driven Innovation (Conceptualization, Acquisition, Refinement, Storage); Key Features (Volume, Velocity, Variety, Value).	Management Leadership (Innovative vision, Digital intelligence); Teamwork (Member capabilities, Trust & cohesion); Sustainability (Economic, Environmental, Social).	IT resources, leadership, teamwork, and external support enhance sustainability primarily through the mediation of Industry 4.0 adoption, while market pressure shows no significant effect.	Technology–Organization–Environment Framework: IT resources drive digital adoption, organizational leadership and teamwork reflect internal capabilities, while external support matters more than market pressure. Diffusion of Innovation Theory: Innovation traits such as compatibility and relative advantage shape Industry 4.0 adoption for sustainability. Dynamic Capabilities View: Digital and organ…
Arias-Pérez, J; Velez-Ocampo, J; Cepeda-Cardona, J	2021	Strategic orientation toward digitalization to improve innovation capability: why knowledge acquisition and exploitation through external embeddedness matter	JOURNAL OF KNOWLEDGE MANAGEMENT	10.1108/JKM-03-2020-0231	Strategic Orientation toward Digitalization	Innovation Capability	Knowledge Acquisition, Knowledge Exploitation	N/A	Strategic Digital Orientation (Vision, IT-Business Alignment, Tech Foresight, Experimentation); Open Innovation (Acquisition: Collaboration, Crowdsourcing, External Networks; Exploitation: Licensing, Joint Ventures, Knowledge Commercialization).	Innovation Capability (Client-focused, Marketing-focused, Technology-focused); External Embeddedness (Knowledge acquisition & transfer via partnerships).	Sustainable organizational development positively enhances innovation across technology, customer, and marketing dimensions, with knowledge acquisition partially mediating its effects on technology and customer dimensions, and knowledge utilization mediating its effect on marketing.	Technology–Organization–Environment Framework: Digital technologies adapt to local market heterogeneity through organizational capabilities. Open Innovation Theory: External embeddedness for knowledge acquisition and use is central to digital strategy implementation. Dynamic Capabilities View: Digital technologies and open innovation jointly build dynamic capabilities for rapid market response.
Kristoffersen, E; Mikalef, P; Blomsma, F; Li, JY	2021	The effects of business analytics capability on circular economy implementation, resource orchestration capability, and firm performance	INTERNATIONAL JOURNAL OF PRODUCTION ECONOMICS	10.1016/j.ijpe.2021.108205	Business Analytics Capability (BAC)	Firm Performance	Circular Economy Implementation (CE Implementation), Resource Orchestration Capability (ROC)	N/A	Business Analytics Capability (Resources: Data, Technology, Basic Resources; Intangibles: Data-driven Culture, COI Culture, Openness; Human Capital: Systems Thinking, Data Science) – enabling data-driven insights to support Circular Economy strategy.	Resource Orchestration Capability (Structuring, Bundling, Leveraging) – managing resources to enhance performance.	Business analytics capability enhances circular economy implementation and resource orchestration, which fully mediate its impact on firm performance.	Resource-Based View: Valuable and rare resources like BAC create competitive advantage. Resource Orchestration Theory: Managerial orchestration turns resources into capabilities like ROC. Dynamic Capabilities Theory: BAC and ROC enable adaptation and sustainable performance.
